# Supplementary material for: Whole-Genome Sequencing of KMR3 and Oryza rufipogon-Derived Introgression Line IL50-13 (Chinsurah Nona 2/Gosaba 6) Identifies Candidate Genes for High Yield and Salinity Tolerance in Rice
Source: Front Plant Sci. 2022 May 30;13:810373. doi: 10.3389/fpls.2022.810373 (PMC9197125; doi:10.3389/fpls.2022.810373)
Supplement: Supplementary file 1 [file Data_Sheet_1.zip]

Archive with 15 entries (15 files):
- Supplementary File 1.docx
- Supplementary File 10.docx
- Supplementary File 11.xlsx
- Supplementary File 12.xlsx
- Supplementary File 2.xlsx
- Supplementary File 3.xlsx
- Supplementary File 4.docx
- Supplementary File 5.xlsx
- Supplementary File 6.docx
- Supplementary File 7.xlsx
- Supplementary File 8.docx
- Supplementary File 9.xlsx
- Supplementary Table 1.docx
- Supplementary Table 2.docx
- Supplementary Table 3.docx
