# Supplementary material for: Whole-Genome Sequencing of KMR3 and Oryza rufipogon-Derived Introgression Line IL50-13 (Chinsurah Nona 2/Gosaba 6) Identifies Candidate Genes for High Yield and Salinity Tolerance in Rice
Source: Front Plant Sci. 2022 May 30;13:810373. doi: 10.3389/fpls.2022.810373 (PMC9197125; doi:10.3389/fpls.2022.810373)
Supplement: Supplementary file 1 [file Data_Sheet_1.zip › Supplementary File 11.xlsx]

## Sheet: Os04g0480600
Supplementary file 11: Genotypic variations obtained in the seven known genes from the 5 salt tolerant and 5 salt susceptible rice varieties obtained from 3K genomes along with IL50-13 (Chinsurah Nona 2/Gosaba 6)
Os04t0480600-01
MSU7 EFFECTS (cds-Non-synonymous/cds-Synonymous/Cds/3'UTR/5'UTR/Exon/splice Acceptor/splice Donor/Gene-intron/Promoter)					gene_variant	gene_variant	gene_variant	gene_variant	gene_variant	gene_variant	gene_variant	gene_variant	gene_variant	gene_variant	gene_variant	gene_variant	gene_variant	gene_variant	gene_variant	gene_variant	gene_variant	gene_variant	gene_variant	gene_variant	gene_variant	gene_variant	gene_variant	gene_variant	gene_variant	gene_variant	gene_variant	missense_variant	synonymous_variant	missense_variant	synonymous_variant	null							missense_variant	missense_variant	null				missense_variant
JAPONICA NIPPONBARE POSITIONS	ASSAY ID	ACCESSION	SUBPOPULATION	MISMATCH	24044381	24044385	24044388	24044389	24044404	24044405	24044406	24044407	24044408	24044409	24044410	24044411	24044413	24044424	2.40444e+07	2.40444e+07	2.40444e+07	2.40444e+07	24044425	24044426	24044433	2.40444e+07	24044454	2.40445e+07	2.40445e+07	2.40445e+07	24044457	24044559	24044564	24044566	24044666	24044677	24044678	24044679	24044680	24044681	24044682	24044683	24044684	24044697	24044712	24044713	24044714	24044715	24044734
JAPONICA NIPPONBARE ALLELES					A	T	C	T	A	T	A	T	A	C	T	C	A	A	-	-	-	-	C	T	G	-	T	-	-	-	G	A	G	G	C	C	G	T	C	G	T	G	C	T	T	G	G	G	A
POKKALI::IRGC 8948-1::[IRIS 313-8244]	IRIS 313-8244	IRGC 126002	ind2	4	A	T	C	T	A	T	A	T	A	C	T	C	A	A	-	-	-	-	C	T	G	-	T	-	-	-	G	A	G	G	A	C	G	T	C	G	T	G	C	T	T	G	G	G	A
NONA BOKRA::IRGC 22710-C1::[IRIS 313-7736]	IRIS 313-7736	IRGC 122181	ind2	3	A	T	C	T	A	T	A	T	A	C	T	C	A	A	-	-	-	-	C	T	G	-	T	-	-	-	G	A	G	G	C	C	G	T	C	G	T	G	C	T	T	G	G	G	A
DAMODAR::IRGC 17038-1::[IRIS 313-10756]	IRIS 313-10756	IRGC 127299	ind2	3	A	T	C	T	A	T	A	T	A	C	T	C	A	A	-	-	-	-	C	T	G	-	T	-	-	-	G	A	G	G	C	C	G	T	C	G	T	G	C	T	T	G	G	G	A
CO43::[CX146]	CX146	IRGC 135871	indx	3	A	T	C	T	A	T	A	T	A	C	T	C	A	A	-	-	-	-	C	T	G	-	T	-	-	-	G	A	G	G	C	C	G	T	C	G	T	G	C	T	T	G	G	G	A
CO 39::[IRIS 313-8265]	IRIS 313-8265	IRGC 117454	indx	18																							G	G	A	C	C	G	G		C	C	G	T	C	G	T	G			T	G	G	G	C
IL50-13	No corresponding SNPs and InDels
TKM 9::[CX24]	CX24	IRGC 136058	indx	4	A	T	C	T	A	T	A	T	A	C	T	C	A	A	-	-	-	-	C	T	G	-	T	-	-	-	G	A	G	G	A	C	G	T	C	G	T	G	C	T	T	G	G	G	A
IR 28::IRGC 30411-C1::[IRIS 313-7691]	IRIS 313-7691	IRGC 122094	ind1B	24	G	C	C	T	A	T	A	T	A	C	T	C	T	A	-	-	-	-	T	A	G	-	G	G	A	C	C		G		C	C	G	T	C	G	T	G	A	C	T	G	G	G	C
CO 36::IRGC 26847-2::[IRIS 313-10988]	IRIS 313-10988	IRGC 132422	indx	3	A	T	C	T	A	T	A	T	A	C	T	C	A	A	-	-	-	-	C	T	G	-	T	-	-	-	G	A	G	G	C	C	G	T	C	G	T	G	C	T	T	G	G	G	A
IR42::[CX161]	CX161	IRGC 135920	ind1B	3	A	T	C	T	A	T	A	T	A	C	T	C	A	A	-	-	-	-	C	T	G	-	T	-	-	-	G	A	G	G	C	C	G	T	C	G	T	G	C	T	T	G	G	G	A
IR 13429-109-2-2-1::IRGC 63491-1::[IRIS 313-10167]	IRIS 313-10167	IRGC 125773	indx	23	G	C	C	T	A	T	A	T	A	C	T	C									G	-	G	G	A	C	C	G	G	T	C	C	G	T	C	G	T	G		C	T	G	G	G	C
Note: Salt tolerant rice varieties are highlighted in light green and salt susceptible rice varieties are highlighted in yellow
[truncated: 38 more columns]

## Sheet: Os04g0480650
Os04t0480650-00
MSU7 EFFECTS (cds-Non-synonymous/cds-Synonymous/Cds/3'UTR/5'UTR/Exon/splice Acceptor/splice Donor/Gene-intron/Promoter)					synonymous_variant	null													missense_variant	synonymous_variant	synonymous_variant	synonymous_variant	null			synonymous_variant			missense_variant	missense_variant	synonymous_variant	null				synonymous_variant	promoter_variant	promoter_variant
JAPONICA NIPPONBARE POSITIONS	ASSAY ID	ACCESSION	SUBPOPULATION	MISMATCH	24046428	24046453	2.40465e+07	2.40465e+07	2.40465e+07	2.40465e+07	2.40465e+07	2.40465e+07	24046454	24046455	24046456	24046457	24046458	24046459	24046475	24046589	24046596	24046605	24046670	24046671	24046672	24046674	2.40467e+07	2.40467e+07	24046760	24046924	24046944	24047003	2.4047e+07	2.4047e+07	2.4047e+07	24047019	24047058	24047072
JAPONICA NIPPONBARE ALLELES					G	T	-	-	-	-	-	-	C	G	T	C	G	C	A	T	G	G	C	G	T	G	-	-	T	T	T	C	-	-	-	T	C	T
POKKALI::IRGC 8948-1::[IRIS 313-8244]	IRIS 313-8244	IRGC 126002	ind2	0	G	T	-	-	-	-	-	-	C	G	T	C	G	C	A	T	G	G							T	T	T	C	-	-	-	T	C	T
NONA BOKRA::IRGC 22710-C1::[IRIS 313-7736]	IRIS 313-7736	IRGC 122181	ind2	0	G	T	-	-	-	-	-	-	C	G	T	C	G	C	A	T	G	G	C	G	T	G	-	-	T	T	T	C	-	-	-	T	C	T
DAMODAR::IRGC 17038-1::[IRIS 313-10756]	IRIS 313-10756	IRGC 127299	ind2	0	G	T	-	-	-	-	-	-	C	G	T	C	G	C	A	T	G	G	C	G	T	G	-	-	T	T	T	C	-	-	-	T	C	T
CO43::[CX146]	CX146	IRGC 135871	indx	0	G	T	-	-	-	-	-	-	C	G	T	C	G	C	A	T										T		C	-	-	-	T	C	T
CO 39::[IRIS 313-8265]	IRIS 313-8265	IRGC 117454	indx	8	A	T	-	-	-	-	-	-	C	G	T	C	G	C	G	G	A	A	C	G	T	G	-	-				C	-	-	-	G	A	C
IL50-13	100% identity (No SNPs and InDels)
TKM 9::[CX24]	CX24	IRGC 136058	indx	0	G	T	-	-	-	-	-	-	C	G	T	C	G	C		T	G	G								T		C	-	-	-	T
IR 28::IRGC 30411-C1::[IRIS 313-7691]	IRIS 313-7691	IRGC 122094	ind1B	14	A	T	-	-	-	-	-	-	C	G	T	C	G	C	G	G	A	A	C	G	T	G	-	-	C	C	C	G	G	A	G	G	A	C
CO 36::IRGC 26847-2::[IRIS 313-10988]	IRIS 313-10988	IRGC 132422	indx	0	G	T	-	-	-	-	-	-	C	G	T	C	G	C	A	T	G	G	C	G	T	G	-	-	T	T	T	C	-	-	-	T	C	T
IR42::[CX161]	CX161	IRGC 135920	ind1B	0	G	T	-	-	-	-	-	-	C	G	T	C	G	C												T	T	C	-	-	-	T	C	T
IR 13429-109-2-2-1::IRGC 63491-1::[IRIS 313-10167]	IRIS 313-10167	IRGC 125773	indx	14	A	T	-	-	-	-	-	-	C	G	T	C	G	C	G	G	A	A	C	G	T	G	-	-	C	C	C	G	G	A	G	G	A	C

## Sheet: Os07g0669200
Os07t0669200-00
MSU7 EFFECTS (cds-Non-synonymous/cds-Synonymous/Cds/3'UTR/5'UTR/Exon/splice Acceptor/splice Donor/Gene-intron/Promoter)					promoter_variant	promoter_variant	promoter_variant	promoter_variant	promoter_variant	promoter_variant	promoter_variant	promoter_variant	promoter_variant	promoter_variant	promoter_variant	promoter_variant	promoter_variant	promoter_variant	promoter_variant	promoter_variant	promoter_variant	promoter_variant	promoter_variant	promoter_variant	promoter_variant	promoter_variant	promoter_variant	promoter_variant	promoter_variant	promoter_variant	promoter_variant	promoter_variant	promoter_variant	5_prime_UTR	null										synonymous_variant	null
JAPONICA NIPPONBARE POSITIONS	ASSAY ID	ACCESSION	SUBPOPULATION	MISMATCH	28277329	28277330	28277331	28277332	28277333	28277334	28277335	28277336	28277337	28277338	28277339	28277340	28277341	28277342	28277343	28277344	28277345	28277346	28277347	28277348	28277349	28277350	28277351	28277501	2.82775e+07	2.82775e+07	28277502	28277512	28277513	28277536	28277555	28277556	28277557	28277558	28277559	28277560	28277561	28277562	28277563	28277564	28277619	28277856	28277857	28277858	28277859
JAPONICA NIPPONBARE ALLELES					A	A	T	T	T	G	G	A	T	T	T	T	T	T	T	T	C	T	C	A	C	C	G	G	-	-	A	A	G	A	C	C	G	T	C	G	C	C	G	T	A	C	G	A	C
POKKALI::IRGC 8948-1::[IRIS 313-8244]	IRIS 313-8244	IRGC 126002	ind2	0	A	A	T	T	T	G	G	A	T	T	T	T	T	T	T	T	C	T	C	A	C	C	G	G	-	-	A	A	G	A	C	C	G	T	C	G	C	C	G	T	A	C	G	A	C
NONA BOKRA::IRGC 22710-C1::[IRIS 313-7736]	IRIS 313-7736	IRGC 122181	ind2	1	A	A	T	T	T	G	G	A	T	T	T	T	T	T	T	T	C	T	C	A	C	C	G	G	-	-	-	A	G	A	C	C	G	T	C	G	C	C	G	T	A	C	G	A	C
DAMODAR::IRGC 17038-1::[IRIS 313-10756]	IRIS 313-10756	IRGC 127299	ind2	1	A	A	T	T	T	G	G	A	T	T	T	T	T	T	T	T	C	T	C	A	C	C	G	G	-	-	-	A	G	A	C	C	G	T	C	G	C	C	G	T	A	C	G	A	C
CO43::[CX146]	CX146	IRGC 135871	indx	1	A	A	T	T	T	G	G	A	T	T	T	T	T	T	T	T	C	T	C	A	C	C	G	G	-	-	-	A	G	A	C	C	G	T	C	G	C	C	G	T	A	C	G	A	C
CO 39::[IRIS 313-8265]	IRIS 313-8265	IRGC 117454	indx	0	A	A	T	T	T	G	G	A	T	T	T	T	T	T	T	T	C	T	C	A	C	C	G	G	-	-	A	A	G	A	C	C	G	T	C	G	C	C	G	T	A	C	G	A	C
IL50-13	No corresponding SNPs and InDels
TKM 9::[CX24]	CX24	IRGC 136058	indx	0	A	A	T	T	T	G	G	A	T	T	T	T	T	T	T	T	C	T	C	A	C	C	G	G	-	-	A	A	G	A	C	C	G	T	C	G	C	C	G	T	A	C	G	A	C
IR 28::IRGC 30411-C1::[IRIS 313-7691]	IRIS 313-7691	IRGC 122094	ind1B	1	A	A	T	T	T	G	G	A	T	T	T	T	T	T	T	T	C	T	C	A	C	C	G	G	-	-	-	A	G	A	C	C	G	T	C	G	C	C	G	T	A	C	G	A	C
CO 36::IRGC 26847-2::[IRIS 313-10988]	IRIS 313-10988	IRGC 132422	indx	1	A	A	T	T	T	G	G	A	T	T	T	T	T	T	T	T	C	T	C	A	C	C	G	G	-	-	A/-	A	G	A	C	C	G	T	C	G	C	C	G	T	A	C	G	A	C
IR42::[CX161]	CX161	IRGC 135920	ind1B	1	A	A	T	T	T	G	G	A	T	T	T	T	T	T	T	T	C	T	C	A	C	C	G	G	-	-	-	A	G	A	C	C	G	T	C	G	C	C	G	T	A	C	G	A	C
IR 13429-109-2-2-1::IRGC 63491-1::[IRIS 313-10167]	IRIS 313-10167	IRGC 125773	indx	1	A	A	T	T	T	G	G	A	T	T	T	T	T	T	T	T	C	T	C	A	C	C	G	G	-	-	-	A	G	A	C	C	G	T	C	G	C	C	G	T	A	C	G	A	C
[truncated: 88 more columns]

## Sheet: Os12g0568200
Os12t0568200-01
MSU7 EFFECTS (cds-Non-synonymous/cds-Synonymous/Cds/3'UTR/5'UTR/Exon/splice Acceptor/splice Donor/Gene-intron/Promoter)					3_prime_UTR	3_prime_UTR	3_prime_UTR	3_prime_UTR	3_prime_UTR	3_prime_UTR	3_prime_UTR	3_prime_UTR	3_prime_UTR	stop_retained_variant	gene_variant	gene_variant	gene_variant	gene_variant	gene_variant	gene_variant	gene_variant	gene_variant	gene_variant	gene_variant	gene_variant	gene_variant	null				synonymous_variant	gene_variant	gene_variant	gene_variant	gene_variant	gene_variant	gene_variant	gene_variant	gene_variant	gene_variant	gene_variant	gene_variant	gene_variant	gene_variant	gene_variant	gene_variant	gene_variant	gene_variant	gene_variant
JAPONICA NIPPONBARE POSITIONS	ASSAY ID	ACCESSION	SUBPOPULATION	MISMATCH	23383204	23383240	23383250	23383305	23383371	23383391	23383427	23383433	23383455	23383471	23383599	23383637	2.33836e+07	2.33836e+07	2.33836e+07	2.33836e+07	23383664	2.33837e+07	23383665	23383666	23383667	23383668	23383758	23383759	23383760	23383761	23383762	23383817	2.33838e+07	2.33838e+07	23383819	2.33838e+07	23383860	2.33839e+07	23383861	23383862	23383964	23383965	23383966	23384019	23384020	23384021	23384022	23384023	23384024
JAPONICA NIPPONBARE ALLELES					A	T	A	A	A	T	C	T	T	T	G	A	-	-	-	-	A	-	T	T	T	T	C	A	G	T	A	G	-	-	A	-	C	-	T	T	A	T	C	T	T	C	A	G	G
POKKALI::IRGC 8948-1::[IRIS 313-8244]	IRIS 313-8244	IRGC 126002	ind2	13	A	C	G	C	A	A	C	T	T	C	G	A	-	-	-	-	A	-	-	-	T	T	C	A	G	T	A	G	-	-	A	-	C	-	-	T	A	T	C	T	T	C	A	G	G
NONA BOKRA::IRGC 22710-C1::[IRIS 313-7736]	IRIS 313-7736	IRGC 122181	ind2	13	A	C	G	C	A	A	C	T	T	C	G	A	-	-	-	-	A	-	-	-	T	T	C	A	G	T	A	G	-	-	A	-	C	-	-	T	A	T	C	T	T	C	A	G	G
DAMODAR::IRGC 17038-1::[IRIS 313-10756]	IRIS 313-10756	IRGC 127299	ind2	0	A	T	A	A	A	T	C	T	T	T	G	A	-	-	-	-	A	-	T	T	T	T	C	A	G	T	A	G	-	-	A	-	C	-	T	T	A	T	C	T	T	C	A	G	G
CO43::[CX146]	CX146	IRGC 135871	indx	13	A	C	G	C	A	A	C	T	T	C	G	A	-	-	-	-	A	-	-	-	T	T	C	A	G	T	A	G	-	-	A	-	C	-	-	T	A	T	C	T	T	C	A	G	G
CO 39::[IRIS 313-8265]	IRIS 313-8265	IRGC 117454	indx	12	A	C	G	C	A	A	C	T	T	C	G	A	-	-	-	-	A	-	-	-	T	T	C	A	G	T	A	G	-	-	A	-	C	-	T	T	A	T	C	T	T	C	A	G	G
IL50-13	No corresponding SNPs and InDels
TKM 9::[CX24]	CX24	IRGC 136058	indx	11		C	G	C	A	A	C	T	T	C	G	A	-	-	-	-	A	-	T	T	T	T	C	A	G	T	A	G	-	-	A	-	C	-	-	T	A	T	C	T	T	C	A	G	G
IR 28::IRGC 30411-C1::[IRIS 313-7691]	IRIS 313-7691	IRGC 122094	ind1B	6	A	T	G	C	A	A	T	T	T	T	G	A	-	-	-	-	A	-	T	T	T	T	C	A	G	T	A	G	-	-	A	-	C	-	-	T	A	T	C	T	T	C	A	G	G
CO 36::IRGC 26847-2::[IRIS 313-10988]	IRIS 313-10988	IRGC 132422	indx	13	A	C	G	C	A	A	C	T	T	C	G	A	-	-	-	-	A	-	-	-	T	T	C	A	G	T	A	G	-	-	A	-	C	-	-	T	A	T	C	T	T	C	A	G	G
IR42::[CX161]	CX161	IRGC 135920	ind1B	11.5	G	T	G	C	A	A	C	T	T	T	G	A	-	-	-	-	A	-	-	-	-	-	C	A	G	T	A	G	-	-	A	-	C	-	-	T	A	T	C	T	T	C	A	G	G
IR 13429-109-2-2-1::IRGC 63491-1::[IRIS 313-10167]	IRIS 313-10167	IRGC 125773	indx	9	G	T	G	C	A	A	C	T	T	T	G	A	-	-	-	-	A	-	-	-	-	-	C	A	G	T	A	G	-	-	A	-	C	-	-	T	A	T	C	T	T	C	A	G	G
[truncated: 13 more columns]

## Sheet: Os12g0568500
Os12t0568500-01
MSU7 EFFECTS (cds-Non-synonymous/cds-Synonymous/Cds/3'UTR/5'UTR/Exon/splice Acceptor/splice Donor/Gene-intron/Promoter)					gene_variant	gene_variant	gene_variant	gene_variant	gene_variant	gene_variant	gene_variant	gene_variant	gene_variant	gene_variant	gene_variant	gene_variant	gene_variant	gene_variant	gene_variant	gene_variant	gene_variant	gene_variant	gene_variant	gene_variant	gene_variant	gene_variant	gene_variant	gene_variant	gene_variant	gene_variant	gene_variant	gene_variant	gene_variant	gene_variant	gene_variant	gene_variant	gene_variant	gene_variant	gene_variant	gene_variant	gene_variant	gene_variant	gene_variant	gene_variant	gene_variant	gene_variant	gene_variant	5_prime_UTR	5_prime_UTR
JAPONICA NIPPONBARE POSITIONS	ASSAY ID	ACCESSION	SUBPOPULATION	MISMATCH	23390541	23390575	23390591	2.33906e+07	2.33906e+07	2.33906e+07	2.33906e+07	2.33906e+07	2.33906e+07	23390592	23390593	23390594	23390595	23390605	2.33906e+07	2.33906e+07	2.33906e+07	2.33906e+07	23390653	23390654	23390655	23390656	23390657	23390658	23390659	23390660	23390661	23390662	23390663	23390664	23390665	23390666	23390667	23390668	23390669	23390809	2.33908e+07	23390822	23391038	23391039	23391064	23391174	23391175	23391356	23391359
JAPONICA NIPPONBARE ALLELES					T	G	A	-	-	-	-	-	-	A	C	A	C	C	-	-	-	-	A	G	A	C	A	G	G	C	T	G	G	T	G	C	A	T	T	C	-	G	G	A	T	T	G	C	G
POKKALI::IRGC 8948-1::[IRIS 313-8244]	IRIS 313-8244	IRGC 126002	ind2	4	G	A	A	-	-	-	-	-	-	-	-	A	C	C	-	-	-	-	A	G	A	C	A	G	G	C	T	G	G	T	G	C	A	T	T	C	-	G	G	A	T	T	G	C	G
NONA BOKRA::IRGC 22710-C1::[IRIS 313-7736]	IRIS 313-7736	IRGC 122181	ind2	4	G	A	A	-	-	-	-	-	-	-	-	A	C	C	-	-	-	-	A	G	A	C	A	G	G	C	T	G	G	T	G	C	A	T	T	C	-	G	G	A	T	T	G	C	G
DAMODAR::IRGC 17038-1::[IRIS 313-10756]	IRIS 313-10756	IRGC 127299	ind2	0	T	G	A	-	-	-	-	-	-	A	C	A	C	C	-	-	-	-	A	G	A	C	A	G	G	C	T	G	G	T	G	C	A	T	T	C	-	G	G	A	T	T	G	C	G
CO43::[CX146]	CX146	IRGC 135871	indx	4	G	A	A	-	-	-	-	-	-	-	-	A	C	C	-	-	-	-	A	G	A	C	A	G	G	C	T	G	G	T	G	C	A	T	T	C	-	G	G	A	T	T	G	C	G
CO 39::[IRIS 313-8265]	IRIS 313-8265	IRGC 117454	indx	4	G	A	A	-	-	-	-	-	-	-	-	A	C	C	-	-	-	-	A	G	A	C	A	G	G	C	T	G	G	T	G	C	A	T	T	C	-	G	G	A	T	T	G	C	G
IL50-13	No corresponding SNPs and InDels
TKM 9::[CX24]	CX24	IRGC 136058	indx	4	G	A	A	-	-	-	-	-	-	-	-	A	C	C	-	-	-	-	A	G	A	C	A	G	G	C	T	G	G	T	G	C	A	T	T	C	-	G	G	A	T	T	G	C	G
IR 28::IRGC 30411-C1::[IRIS 313-7691]	IRIS 313-7691	IRGC 122094	ind1B	6	G	A	A	-	-	-	-	-	-	-	-	A	C	C	-	-	-	-	A	G	A	C	A	G	G	C	T	G	G	T	G	C	A	T	T	C	-	G	G	A	G	T	G	C	A
CO 36::IRGC 26847-2::[IRIS 313-10988]	IRIS 313-10988	IRGC 132422	indx	4	G	A	A	-	-	-	-	-	-	-	-	A	C	C	-	-	-	-	A	G	A	C	A	G	G	C	T	G	G	T	G	C	A	T	T	C	-	G	G	A	T	T	G	C	G
IR42::[CX161]	CX161	IRGC 135920	ind1B	2	T	G	A	A	C	-	-	-	-	A	C	A	C	C	-	-	-	-	A	G	A	C	A	G	G	C	T	G	G	T	G	C	A	T	T	C	-	G	G	A	T	T	G	C	G
IR 13429-109-2-2-1::IRGC 63491-1::[IRIS 313-10167]	IRIS 313-10167	IRGC 125773	indx	2	T	G	A	A	C	-	-	-	-	A	C	A	C	C	-	-	-	-	A	G	A	C	A	G	G	C	T	G	G	T	G	C	A	T	T	C	-	G	G	A	T	T	G	C	G

## Sheet: Os12g0564800
Os12t0564800-01
MSU7 EFFECTS (cds-Non-synonymous/cds-Synonymous/Cds/3'UTR/5'UTR/Exon/splice Acceptor/splice Donor/Gene-intron/Promoter)					3_prime_UTR	3_prime_UTR	3_prime_UTR	3_prime_UTR	3_prime_UTR	3_prime_UTR	3_prime_UTR	3_prime_UTR	3_prime_UTR	3_prime_UTR	3_prime_UTR	3_prime_UTR	3_prime_UTR	3_prime_UTR	missense_variant	missense_variant	missense_variant	missense_variant	missense_variant	missense_variant	synonymous_variant	missense_variant	missense_variant	synonymous_variant	null		missense_variant	synonymous_variant	missense_variant	synonymous_variant	missense_variant	missense_variant	missense_variant	synonymous_variant	synonymous_variant	missense_variant	synonymous_variant	synonymous_variant	synonymous_variant	missense_variant	missense_variant	missense_variant	null
JAPONICA NIPPONBARE POSITIONS	ASSAY ID	ACCESSION	SUBPOPULATION	MISMATCH	23167168	23167174	23167186	23167187	23167188	23167189	23167190	23167191	23167192	23167218	23167223	23167224	23167234	23167240	23167282	23167285	23167292	23167294	23167303	23167308	23167320	23167331	23167369	23167401	23167421	23167422	23167435	23167437	23167442	23167466	23167505	23167545	23167583	23167584	23167620	23167621	23167625	23167635	23167641	23167642	23167658	23167661	23167704	23167705	23167706
JAPONICA NIPPONBARE ALLELES					A	G	T	T	A	C	C	C	A	A	G	T	A	C	G	T	C	T	A	T	A	C	G	C	G	A	C	G	T	G	T	C	T	A	C	C	G	C	A	T	C	T	A	G	A
POKKALI::IRGC 8948-1::[IRIS 313-8244]	IRIS 313-8244	IRGC 126002	ind2	1	A	G	T	T	A	C	C	C	A	A	G	T	A	C	G	T	C	T	A	T	A	C	G	C	G	A	C	G	T	G	T	C	T	A	C	C	G	C	A	T	C	T	A	G	A
NONA BOKRA::IRGC 22710-C1::[IRIS 313-7736]	IRIS 313-7736	IRGC 122181	ind2	8	A	G	T	T	A	C	C	C	A	A	G	T	A	C	G	T	C	T	A	T	A	C	G	C	G	A	C	G	T	G	T	C	T	A	C	C	G	C	A	T	C	T	A	-	-
DAMODAR::IRGC 17038-1::[IRIS 313-10756]	IRIS 313-10756	IRGC 127299	ind2	0	A	G	T	T	A	C	C	C	A	A	G	T	A	C	G	T	C	T	A	T	A	C	G	C	G	A	C	G	T	G	T	C	T	A	C	C	G	C	A	T	C	T	A	G	A
CO 39::[IRIS 313-8265]	IRIS 313-8265	IRGC 117454	indx	1	A	G	T	T	A	C	C	C	A	A	G	T	A	C	G	T	C	T	A	T	A	C	G	C	G	A	C	G	T	G	T	C	T	A	C	C	G	C	A	T	C	T	A	G	A
CO43::[CX146]	CX146	IRGC 135871	indx	1	A	G	T	T	A	C	C	C	A	A	G	T	A	C	G	T	C	T	A	T	A	C	G	C	G	A	C	G	T	G	T	C	T	A	C	C	G	C	A	T	C	T	A	G	A
IL50-13	No corresponding SNPs and InDels
TKM 9::[CX24]	CX24	IRGC 136058	indx	8	A	G	T	T	A	C	C	C	A	A	G	T	A	C	G	T	C	T	A	T	A	C	G	C	G	A	C	G	T	G	T	C	T	A	C	C	G	C	A	T	C	T	A	-	-
IR 28::IRGC 30411-C1::[IRIS 313-7691]	IRIS 313-7691	IRGC 122094	ind1B	46	A	G	T	T	A	C	C	C	A	A	G	T	A	C	G	T	C	T	A	T	G	C	G	C	G	A	C	G	T	G	T	A	T	A	C	C	G	C	A	C	C	T	A	G	A
CO 36::IRGC 26847-2::[IRIS 313-10988]	IRIS 313-10988	IRGC 132422	indx	0.5	A	G	T	T	A	C	C	C	A	A	G	T	A	C	G	T	C	T	A	T	A	C	G	C	G	A	C	G	T	G	T	C	T	A	C	C	G	C	A	T	C	T	A	G	A
IR42::[CX161]	CX161	IRGC 135920	ind1B	42	A	G	T	T	A	C	C	C	A	A	G	T	A	C	G	T	C	T	A	T	G	C	G	C	G	A	C	G	T	G	T	C	T	A	C	C	G	C	A	C	C	T	A	G	A
IR 13429-109-2-2-1::IRGC 63491-1::[IRIS 313-10167]	IRIS 313-10167	IRGC 125773	indx	54	A	G	T	T	A	C	C	C	A	A	G	T	A	C	G	T	C	T	A	T	G	C	G	C	G	A	C	G	T	G	T	C	T	A	C	C	G	C	A	C	C	T	A	G	A
[truncated: 245 more columns]

## Sheet: Os12g0565100
Os12t0565100-01
MSU7 EFFECTS (cds-Non-synonymous/cds-Synonymous/Cds/3'UTR/5'UTR/Exon/splice Acceptor/splice Donor/Gene-intron/Promoter)					5_prime_UTR	5_prime_UTR	5_prime_UTR	5_prime_UTR	5_prime_UTR	5_prime_UTR	5_prime_UTR	5_prime_UTR	5_prime_UTR	5_prime_UTR	5_prime_UTR	5_prime_UTR	5_prime_UTR	5_prime_UTR	5_prime_UTR	5_prime_UTR	5_prime_UTR	5_prime_UTR	5_prime_UTR	5_prime_UTR	5_prime_UTR	5_prime_UTR	5_prime_UTR	5_prime_UTR	5_prime_UTR	gene_variant	gene_variant	gene_variant	gene_variant	gene_variant	gene_variant	gene_variant	gene_variant	gene_variant	gene_variant	gene_variant	gene_variant	gene_variant	gene_variant	gene_variant	gene_variant	gene_variant	gene_variant	gene_variant	gene_variant
JAPONICA NIPPONBARE POSITIONS	ASSAY ID	ACCESSION	SUBPOPULATION	MISMATCH	23182592	23182593	23182594	23182595	23182596	23182597	23182598	23182599	23182600	23182601	23182631	2.31826e+07	23182914	2.31829e+07	2.31829e+07	2.31829e+07	23182944	23182945	23182946	23182947	23182948	23182949	23182950	23182951	23182952	23182975	2.3183e+07	23182976	23182981	23182991	2.3183e+07	2.3183e+07	2.3183e+07	2.3183e+07	2.3183e+07	2.3183e+07	2.3183e+07	23182994	23182995	23183153	23183179	23183180	23183181	23183182	23183183
JAPONICA NIPPONBARE ALLELES					G	C	A	G	A	G	T	A	T	C	G	-	A	-	-	-	A	C	T	T	C	C	A	G	C	A	-	C	T	A	-	-	-	-	-	-	-	G	C	A	C	T	C	T	G
POKKALI::IRGC 8948-1::[IRIS 313-8244]	IRIS 313-8244	IRGC 126002	ind2	3	G	C	A	G	A	G	T	A	T	C	G	-	A	-	-	-	A	C	T	T	C	C	A	G	C	A	-	C	T	A	-	-	-	-	-	-	-	G	C	A	C	T	C	T	G
NONA BOKRA::IRGC 22710-C1::[IRIS 313-7736]	IRIS 313-7736	IRGC 122181	ind2	31	G	C	A	G	A	G	T	A	T	C	G	-	A	-	-	-	A	-	-	-	-	-	-	-	-	A	-	C	T	A	-	-	-	-	-	-	-	G	C	A	C	T	C	T	G
DAMODAR::IRGC 17038-1::[IRIS 313-10756]	IRIS 313-10756	IRGC 127299	ind2	3	G	C	A	G	A	G	T	A	T	C	G	-	A	-	-	-	A	C	T	T	C	C	A	G	C	A	-	C	T	A	-	-	-	-	-	-	-	G	C	A	C	T	C	T	G
CO43::[CX146]	CX146	IRGC 135871	indx	2	G	C	A	G	A	G	T	A	T	C	G	-	A	-	-	-	A	C	T	T	C	C	A	G	C	A	-	C	T	A	-	-	-	-	-	-	-	G	C	A	C	T	C	T	G
CO 39::[IRIS 313-8265]	IRIS 313-8265	IRGC 117454	indx	3	G	C	A	G	A	G	T	A	T	C	G	-	A	-	-	-	A	C	T	T	C	C	A	G	C	A	-	C	T	A	-	-	-	-	-	-	-	G	C	A	C	T	C	T	G
IL50-13																						-	-	-	-	-	-	-	-
TKM 9::[CX24]	CX24	IRGC 136058	indx	30	G	C	A	G	A	G	T	A	T	C	G	-	A	-	-	-	A	-	-	-	-	-	-	-	-	A	-	C	T	A	-	-	-	-	-	-	-	G	C	A	C	T	C	T	G
IR 28::IRGC 30411-C1::[IRIS 313-7691]	IRIS 313-7691	IRGC 122094	ind1B	21	G	C	A	G	A	G	T	A	T	C	G	-	A	-	-	-	A	-	-	-	-	-	-	-	-	A	-	C	T	A	-	-	-	-	-	-	-	G	C	A	C	T	C	T	G
CO 36::IRGC 26847-2::[IRIS 313-10988]	IRIS 313-10988	IRGC 132422	indx	3	G	C	A	G	A	G	T	A	T	C	G	-	A	-	-	-	A	C	T	T	C	C	A	G	C	A	-	C	T	A	-	-	-	-	-	-	-	G	C	A	C	T	C	T	G
IR42::[CX161]	CX161	IRGC 135920	ind1B	0
IR 13429-109-2-2-1::IRGC 63491-1::[IRIS 313-10167]	IRIS 313-10167	IRGC 125773	indx	0
[truncated: 203 more columns]
