# Supplementary material for: Whole-Genome Sequencing of KMR3 and Oryza rufipogon-Derived Introgression Line IL50-13 (Chinsurah Nona 2/Gosaba 6) Identifies Candidate Genes for High Yield and Salinity Tolerance in Rice
Source: Front Plant Sci. 2022 May 30;13:810373. doi: 10.3389/fpls.2022.810373 (PMC9197125; doi:10.3389/fpls.2022.810373)
Supplement: Supplementary file 1 [file Data_Sheet_1.zip › Supplementary File 12.xlsx]

## Sheet: Os01g0350100
Supplementary file 12: Genotypic variations obtained in the 13 known genes from the 5 salt tolerant and 5 salt susceptible rice varieties obtained from 3K genomes along with IL50-13 (Chinsurah Nona 2/Gosaba 6)
Os01t0350100-00
MSU7 EFFECTS (cds-Non-synonymous/cds-Synonymous/Cds/3'UTR/5'UTR/Exon/splice Acceptor/splice Donor/Gene-intron/Promoter)					synonymous_variant	synonymous_variant	missense_variant	missense_variant	synonymous_variant	synonymous_variant	missense_variant	missense_variant	synonymous_variant	missense_variant	missense_variant	synonymous_variant	synonymous_variant	synonymous_variant
JAPONICA NIPPONBARE POSITIONS	ASSAY ID	ACCESSION	SUBPOPULATION	MISMATCH	13978059	13978092	13978126	13978253	13978290	13978372	13978502	13978519	13978803	13978885	13979007	13979025	13979196	13979202
JAPONICA NIPPONBARE ALLELES					G	T	C	C	G	T	G	G	C	G	G	G	T	G
POKKALI::IRGC 8948-1::[IRIS 313-8244]	IRIS 313-8244	IRGC 126002	ind2	3	G	C	C	C	G	C	G	G	C	G	G	G	C	G
NONA BOKRA::IRGC 22710-C1::[IRIS 313-7736]	IRIS 313-7736	IRGC 122181	ind2	3	G	C	C	C	G	C	G	G	C	G	G	G	C	G
DAMODAR::IRGC 17038-1::[IRIS 313-10756]	IRIS 313-10756	IRGC 127299	ind2	3	G	C	C	C	G	C	G	G	C	G	G	G	C	G
CO43::[CX146]	CX146	IRGC 135871	indx	3	G	C	C	C	G	C	G	G	C	G	G	G	C	G
CO 39::[IRIS 313-8265]	IRIS 313-8265	IRGC 117454	indx	3	G	C	C	C	G	C	G	G	C	G	G	G	C	G
IL50-13																		T
TKM 9::[CX24]	CX24	IRGC 136058	indx	3	G	C	C	C	G	C	G	G	C	G	G	G	C	G
IR 28::IRGC 30411-C1::[IRIS 313-7691]	IRIS 313-7691	IRGC 122094	ind1B	5	G	C	C	C	A	C	G	G	C	G	G	G	C	T
CO 36::IRGC 26847-2::[IRIS 313-10988]	IRIS 313-10988	IRGC 132422	indx	3	G	C	C	C	G	C	G	G	C	G	G	G	C	G
IR42::[CX161]	CX161	IRGC 135920	ind1B	5	G	C	C	C	A	C	G	G	C	G	G	G	C	T
IR 13429-109-2-2-1::IRGC 63491-1::[IRIS 313-10167]	IRIS 313-10167	IRGC 125773	indx	6	G	C	C	T	G	C	C	G	C	G	C	G	C	G
Note: Salt tolerant rice varieties are highlighted in light green and salt susceptible rice varieties are highlighted in yellow

## Sheet: Os01g0362100
Os01t0362100-01
MSU7 EFFECTS (cds-Non-synonymous/cds-Synonymous/Cds/3'UTR/5'UTR/Exon/splice Acceptor/splice Donor/Gene-intron/Promoter)					3_prime_UTR	3_prime_UTR	3_prime_UTR	3_prime_UTR	3_prime_UTR	3_prime_UTR	3_prime_UTR	3_prime_UTR	3_prime_UTR	3_prime_UTR	3_prime_UTR	3_prime_UTR	3_prime_UTR	3_prime_UTR	3_prime_UTR	3_prime_UTR	3_prime_UTR	3_prime_UTR	3_prime_UTR	3_prime_UTR	3_prime_UTR	3_prime_UTR	3_prime_UTR	3_prime_UTR	3_prime_UTR	synonymous_variant	missense_variant	synonymous_variant	gene_variant	gene_variant	gene_variant	gene_variant	gene_variant	gene_variant	gene_variant	gene_variant	gene_variant	gene_variant	gene_variant	gene_variant	gene_variant	gene_variant	gene_variant	gene_variant	gene_variant
JAPONICA NIPPONBARE POSITIONS	ASSAY ID	ACCESSION	SUBPOPULATION	MISMATCH	14754868	14754887	14754903	1.47549e+07	14754904	14754905	14754914	14754933	14754947	14754963	14754964	14754965	14755027	14755040	14755041	14755042	14755043	14755044	14755059	1.47551e+07	14755081	14755086	14755101	14755122	14755135	14755149	14755328	14755374	14755464	14755465	14755481	1.47555e+07	1.47555e+07	14755500	14755508	14755518	14755525	14755527	14755539	1.47555e+07	1.47555e+07	1.47555e+07	14755614	14755615	14755616
JAPONICA NIPPONBARE ALLELES					T	T	C	-	A	A	C	C	A	A	T	T	A	T	T	T	A	C	A	-	G	A	C	G	C	T	C	C	T	G	G	-	-	A	G	T	A	A	A	-	-	-	G	T	T
POKKALI::IRGC 8948-1::[IRIS 313-8244]	IRIS 313-8244	IRGC 126002	ind2	55	T	T	C	-	-	A	C	C	A	A	T	T	A	T	T	T	A	C	A	-	G	A	C	G	C	T	C	C	T	G	G	-	-	A	G	T	A	A	A	-	-	-	G	T	T
NONA BOKRA::IRGC 22710-C1::[IRIS 313-7736]	IRIS 313-7736	IRGC 122181	ind2	90	T	T	C	-	-	A	C	C	A	A	T	T	A	T	T	T	A	C	A	-	G	A	C	G	C	T	C	C	T	G	G	-	-	A	G	T	C	A	A	-	-	-	G	T	T
DAMODAR::IRGC 17038-1::[IRIS 313-10756]	IRIS 313-10756	IRGC 127299	ind2	93	T	T	C	-	-	A	C	C	A	A	T	T	A	T	T	T	A	C	A	-	G	A	C	G	C	T	C	C	T	G	G	-	-	A	G	T	C	A	A	-	-	-	G	T	T
CO43::[CX146]	CX146	IRGC 135871	indx	70.5	T	T	C	-	-	A	C	C	A	A	T	T	A	T	T	T	A	C	A	-	G	A	C	G	C	T	C	C	T	G	G	-	-	A	G	T	C	A	A	-	-	-	G	T	T
CO 39::[IRIS 313-8265]	IRIS 313-8265	IRGC 117454	indx	93	T	T	C	-	-	A	C	C	A	A	T	T	A	T	T	T	A	C	A	-	G	A	C	G	C	T	C	C	T	G	G	-	-	A	G	T	C	A	A	-	-	-	G	T	T
IL50-13	No corresponding SNPs and InDels
TKM 9::[CX24]	CX24	IRGC 136058	indx	49	T	T	C	-	A	A	C	C	A	A	T	T	A	T	T	T	A	C	A	-	G	A	C	G	C	T	C	C	T	G	G	-	-	A	G	T	A	A	A	-	-	-	G	T	T
IR 28::IRGC 30411-C1::[IRIS 313-7691]	IRIS 313-7691	IRGC 122094	ind1B	84.5	T	T	C	-	A	A	C	C	A	A	T	T	A	T	T	T	A	C	A	-	G	A	C	G	C	T	C	C	T	G	G	-	-	A	G	T	C	A	A	-	-	-	G	T	T
CO 36::IRGC 26847-2::[IRIS 313-10988]	IRIS 313-10988	IRGC 132422	indx	92	T	T	C	-	-	A	C	C	A	A	T	T	A	T	T	T	A	C	A	-	G	A	C	G	C	T	C	C	T	G	G	-	-	A	G	T	C	A	A	-	-	-	G	T	T
IR42::[CX161]	CX161	IRGC 135920	ind1B	69.5	T	T	C	-	A	A	C	C	A	A	T	T	A	T	T	T	A	C	A	-	G	A	C	G	C	T	C	C	T	G	G	-	-	A	G	T	C	A	A	-	-	-	G	T	T
IR 13429-109-2-2-1::IRGC 63491-1::[IRIS 313-10167]	IRIS 313-10167	IRGC 125773	indx	44.5	T	T	C	-	A	A	C	C	A	A	T	T	A	T	T	T	A	C	A	-	G	A	C	G	C	T	C	C	T	-	G	-	-	A	G	T	A	A	A	-	-	-	G	T	T
[truncated: 906 more columns]

## Sheet: Os02g0187100
Os02t0187100-00
MSU7 EFFECTS (cds-Non-synonymous/cds-Synonymous/Cds/3'UTR/5'UTR/Exon/splice Acceptor/splice Donor/Gene-intron/Promoter)					null				null				null		null				missense_variant				missense_variant	gene_variant	gene_variant	gene_variant	gene_variant	gene_variant	gene_variant	gene_variant	gene_variant	gene_variant	gene_variant	gene_variant	gene_variant	gene_variant	gene_variant	gene_variant	gene_variant	gene_variant	gene_variant	gene_variant	gene_variant	gene_variant	gene_variant	gene_variant	gene_variant	gene_variant	gene_variant
JAPONICA NIPPONBARE POSITIONS	ASSAY ID	ACCESSION	SUBPOPULATION	MISMATCH	4831232	4831233	4831234	4831235	4831242	4831243	4831244	4831245	4831263	4831264	4831308	4.83131e+06	4.83131e+06	4.83131e+06	4831338	4.83134e+06	4.83134e+06	4.83134e+06	4831381	4831632	4.83163e+06	4.83163e+06	4.83163e+06	4831633	4831634	4831635	4831636	4831637	4831638	4831639	4831640	4831641	4831671	4.83167e+06	4.83167e+06	4.83167e+06	4831681	4831682	4831696	4831761	4831762	4831763	4831847	4831863	4.83186e+06
JAPONICA NIPPONBARE ALLELES					G	C	T	C	C	T	C	G	G	C	T	-	-	-	C	-	-	-	G	T	-	-	-	C	G	C	C	G	C	C	G	C	T	-	-	-	C	G	G	C	A	G	G	T	-
POKKALI::IRGC 8948-1::[IRIS 313-8244]	IRIS 313-8244	IRGC 126002	ind2	13	G	C	T	C	C	T	C	G	G	C										T	-	-	-	C	G	C	C	G	C	C	G	C	T	-	-	-	C	G	G	A	A	G	G	T	-
NONA BOKRA::IRGC 22710-C1::[IRIS 313-7736]	IRIS 313-7736	IRGC 122181	ind2	18	G	C	T	C	C	T	C	G	G	C	T	-	-	-	C	-	-	-		T	-	-	-	C	G	C	C	G	C	C	G	C	T	-	-	-	C	G	G	A	A	G	G	T	-
DAMODAR::IRGC 17038-1::[IRIS 313-10756]	IRIS 313-10756	IRGC 127299	ind2	13.5	G	C	T	C	C	T	C	G	G	C	T	-	-	-	C	-	-	-	G	T	-	-	-	C	G	C	C	G	C	C	G	C	T	-	-	-	C	G	G	C/A	A	G	G	T	-
CO43::[CX146]	CX146	IRGC 135871	indx	25	G	C	T	C	C	T	C	G	G	C	T	-	-	-					G	T	-	-	-	C	G	C	C	G	C	C	G	C	T	-	-	-	C	G	G	A	A	G	G	T	-
CO 39::[IRIS 313-8265]	IRIS 313-8265	IRGC 117454	indx	21	G	C	T	C	C	T	C	G	G	C	T	-	-	-	C	-	-	-		T	-	-	-	C	G	C	C	G	C	C	G	C	T	-	-	-	C	G	G	C	A	G	G	T	-
IL50-13																																															T
TKM 9::[CX24]	CX24	IRGC 136058	indx	13	G	C	T	C	C	T	C	G	G	C	T	-	-	-	C	-	-	-	T	T	-	-	-	C	G	C	C	G	C	C	G	C	T	-	-	-	C	G	G	C	A	G	G	T	-
IR 28::IRGC 30411-C1::[IRIS 313-7691]	IRIS 313-7691	IRGC 122094	ind1B	13	G	C	T	C	C	T	C	G	G	C	T	-	-	-	C	-	-	-	T	T	-	-	-	C	G	C	C	G	C	C	G	C	T	-	-	-	C	G	G	C	A	G	G	T	-
CO 36::IRGC 26847-2::[IRIS 313-10988]	IRIS 313-10988	IRGC 132422	indx	30	G	C	T	C	C	T/-	C/-	G/-	G	C	T	-	-	-	C	-	-	-	G	T	-	-	-	C	G	C	C	G	C	C	G	C	T	-	-	-	C	G	G	C	A	G		T	-
IR42::[CX161]	CX161	IRGC 135920	ind1B	24.5	G	C	T	C	C	T	C	G	G	C	T	-	-	-					G	T	-	-	-	C	G	C	C	G	C	C	G	C	T	-	-	-	C	G	G	A	A	G	G	T	-
IR 13429-109-2-2-1::IRGC 63491-1::[IRIS 313-10167]	IRIS 313-10167	IRGC 125773	indx	23	G	C	T	C	C	T	C	G	G	C	T	-	-	-	C	-	-	-	T	T	-	-	-	C	G	C	C	G	C	C	G	C	T	-	-	-	C	G	G	C	A	G	G	T	-
[truncated: 108 more columns]

## Sheet: Os02g0194400
Os02t0194400-01
MSU7 EFFECTS (cds-Non-synonymous/cds-Synonymous/Cds/3'UTR/5'UTR/Exon/splice Acceptor/splice Donor/Gene-intron/Promoter)					3_prime_UTR	3_prime_UTR	3_prime_UTR	3_prime_UTR	3_prime_UTR	3_prime_UTR	missense_variant	missense_variant	missense_variant	missense_variant	synonymous_variant	synonymous_variant	missense_variant	synonymous_variant	synonymous_variant	synonymous_variant	synonymous_variant	null		missense_variant	missense_variant	missense_variant	missense_variant	missense_variant	missense_variant	gene_variant	gene_variant	gene_variant	gene_variant	gene_variant	gene_variant	gene_variant	gene_variant	gene_variant	gene_variant	gene_variant	gene_variant	gene_variant	gene_variant	gene_variant	gene_variant	gene_variant	gene_variant	gene_variant	gene_variant
JAPONICA NIPPONBARE POSITIONS	ASSAY ID	ACCESSION	SUBPOPULATION	MISMATCH	5259834	5259877	5259884	5259928	5259929	5259930	5260109	5260223	5260613	5260671	5260735	5260840	5260995	5261215	5261254	5261575	5261962	5262024	5.26202e+06	5262033	5262291	5262605	5262657	5263392	5263835	5264031	5264035	5264078	5264084	5264162	5264163	5264164	5264215	5264303	5264395	5264469	5264470	5264514	5264575	5264624	5264625	5264634	5264641	5264660	5265028
JAPONICA NIPPONBARE ALLELES					T	A	G	G	T	A	G	C	C	C	G	G	T	G	A	A	G	C	-	G	C	C	G	T	G	A	G	G	G	A	C	G	G	C	A	C	A	G	G	G	T	T	C	G	G
POKKALI::IRGC 8948-1::[IRIS 313-8244]	IRIS 313-8244	IRGC 126002	ind2	19	T	G	G	G	T	A		C	C	C	G	A	C	G	A	A	G	C	-	G	C	T	A	T	G	A	T	G	A	A	C	G	G	C	C	C	A	G	A	G	T	T	T	G	G
NONA BOKRA::IRGC 22710-C1::[IRIS 313-7736]	IRIS 313-7736	IRGC 122181	ind2	21	T	G	G	G	-	-	G	C	C	C	G	A	C	G	A	A	G	C	-	G	C	T	A	T	G	A	T	G	A	A	C	G	G	C	C	C	A	G	A	G	T	T	T	G	G
DAMODAR::IRGC 17038-1::[IRIS 313-10756]	IRIS 313-10756	IRGC 127299	ind2	20	T	G	G	G	T	A	G	C	C	C	G	A	C	G	A	A	G	C	-	G	C	T	A	T	G	A	T	G	A	A	C	G	G	C	C	C	A	G	A	G	T	T	T	G	G
CO43::[CX146]	CX146	IRGC 135871	indx	20.5	T	G	G	G	-	-	G	C	C	C	G	A	C	G	A	A	G	C	-	G	C	T	A	T	G	A	T	G	A	A	C	G	G	C	C	C	A	G	A	G	T	T	T	G	G
CO 39::[IRIS 313-8265]	IRIS 313-8265	IRGC 117454	indx	19.5	A	A	T	G	T	A	A		C	C	G	G	C	G	A	G	G	C	-	G	C	T	G	T	A	A	G	G	G	A	C	G	A	C	C	C	A	G	A	G	T	T	T	G	G
IL50-13	No corresponding SNPs and InDels
TKM 9::[CX24]	CX24	IRGC 136058	indx	20	A	A	T	G	T	A	A		C	C	G	G	C	G	A	G	G	C	-	G	C	T	G	T	A	A	G	G	G	A	C	G	A	C	C	C	A	G	A	G	T	T	T	G	G
IR 28::IRGC 30411-C1::[IRIS 313-7691]	IRIS 313-7691	IRGC 122094	ind1B	0	T	A	G	G	T	A	G	C	C	C	G	G	T	G	A	A	G	C	-	G	C	C	G	T	G	A	G	G	G	A	C	G	G	C	A	C	A	G	G	G	T	T	C	G	G
CO 36::IRGC 26847-2::[IRIS 313-10988]	IRIS 313-10988	IRGC 132422	indx	17.5	T	G	G	G	T	A	G	C	C	C	A	G/A	C	G	A	A	G	C	-	G	C	T		T	G	A	G	G	A	A	C	G	G	C	C	C	A	G	A	G	T	T	T	G	G
IR42::[CX161]	CX161	IRGC 135920	ind1B	19	T	G	G	G	T	A	G		C	C	G	A	C	G	A	A	G	C	-	G	C	T	A	T	G	A	T	G	A	A	C	G	G	C	C	C	A	G	A	G	T	T	T	G	G
IR 13429-109-2-2-1::IRGC 63491-1::[IRIS 313-10167]	IRIS 313-10167	IRGC 125773	indx	37	T	G	G	G	-	-	G	C	C	C	G	A	C	G	A	A	G	C	-	G	C	T	A	T	G	A	T	G	A	A	C	G	G	C	C	C	A	G	A	G	T	T	T	G	G
[truncated: 81 more columns]

## Sheet: Os02g0294700
Os02t0294700-01
MSU7 EFFECTS (cds-Non-synonymous/cds-Synonymous/Cds/3'UTR/5'UTR/Exon/splice Acceptor/splice Donor/Gene-intron/Promoter)					3_prime_UTR3_prime_UTR	3_prime_UTR3_prime_UTR	3_prime_UTR3_prime_UTR	3_prime_UTR3_prime_UTR	3_prime_UTR3_prime_UTR	3_prime_UTR3_prime_UTR	3_prime_UTR3_prime_UTR	3_prime_UTR3_prime_UTR	3_prime_UTR3_prime_UTR	3_prime_UTR3_prime_UTR	3_prime_UTR	3_prime_UTR	3_prime_UTR	3_prime_UTR	3_prime_UTR	3_prime_UTR	3_prime_UTR	3_prime_UTR	3_prime_UTR	3_prime_UTR3_prime_UTR	3_prime_UTR3_prime_UTR	3_prime_UTR3_prime_UTR	missense_variantmissense_variant	missense_variantmissense_variant	missense_variantmissense_variant	synonymous_variantsynonymous_variant	nullnull		missense_variantmissense_variant	synonymous_variantsynonymous_variant	synonymous_variantsynonymous_variant	missense_variantmissense_variant	missense_variantmissense_variant	missense_variantmissense_variant	missense_variantmissense_variant	missense_variantmissense_variant	missense_variantmissense_variant	synonymous_variantsynonymous_variant	missense_variantmissense_variant	missense_variantmissense_variant
JAPONICA NIPPONBARE POSITIONS	ASSAY ID	ACCESSION	SUBPOPULATION	MISMATCH	11209253	11209264	11209308	11209411	11209429	1.12094e+07	11209430	11209434	11209531	11209535	11209551	11209552	11209553	11209554	11209568	1.12096e+07	11209594	11209598	11209668	11209805	11209806	11209807	11209928	11209931	11210006	11210035	11210109	11210110	11210234	11210647	11210773	11211117	11211119	11211147	11211303	11211324	11211330	11211591	11211593	11211839
JAPONICA NIPPONBARE ALLELES					C	A	C	C	C	-	T	A	C	C	A	G	A	T	G	-	G	C	T	G	T	C	T	C	T	C	C	G	G	C	T	G	G	G	G	A	T	G	C	A
POKKALI::IRGC 8948-1::[IRIS 313-8244]	IRIS 313-8244	IRGC 126002	ind2	10	C	A	C	C	C	-	T	A	C	C	A	G	A	T	G	-	G	T	T	G	T	C	G	A	T	C	C	G	C	C	C	C	A	G	G	G	G	G	C	G
NONA BOKRA::IRGC 22710-C1::[IRIS 313-7736]	IRIS 313-7736	IRGC 122181	ind2	10	C	A	C	C	C	-	T	A	C	C	A	G	A	T	G	-	G	T	T	G	T	C	G	A	T	C	C	G	C	C	C	C	A	G	G	G	G	G	C	G
DAMODAR::IRGC 17038-1::[IRIS 313-10756]	IRIS 313-10756	IRGC 127299	ind2	10	C	A	C	C	C	-	T	A	C	C	A	G	A	T	G	-	G	C	T	G	T	C	G	A	G	T	C	G	C	C	C	C	G	G	G	G	G	G	C	G
CO43::[CX146]	CX146	IRGC 135871	indx	10	C	A	C	C	C	-	T	A	C	C	A	G	A	T	G	-	G	C	T	G	T	C	G	A	G	T	C	G	C	C	C	C	G	G	G	G	G	G	C	G
CO 39::[IRIS 313-8265]	IRIS 313-8265	IRGC 117454	indx	11	C	A	C	C	C	-	T	A	G	G	A	G	A	T	G	-	G	C	T	G	T	C	G	A	T	C	C	G	C	C	C		G	A	G	G	G	G	T	G
IL50-13																																						T
TKM 9::[CX24]	CX24	IRGC 136058	indx	10	C	A	C	C	C	-	T	A	C	C	A	G	A	T	G	-	G	T	T	G	T	C	G	A	T	C	C	G	C	C	C	C	A	G	G	G	G	G	C	G
IR 28::IRGC 30411-C1::[IRIS 313-7691]	IRIS 313-7691	IRGC 122094	ind1B	10	C	A	C	C	C	-	T	A	C	C	A	G	A	T	G	-	G	T	T	G	T	C	G	A	T	C	C	G	C	C	C	C	A	G	G	G	G	G	C	G
CO 36::IRGC 26847-2::[IRIS 313-10988]	IRIS 313-10988	IRGC 132422	indx	10	C	A	C	C	C	-	T	A	C	C	A	G	A	T	G	-	G	C	T	G	T	C	G	A	G	T	C	G	C	C	C	C	G	G	G	G	G	G	C	G
IR42::[CX161]	CX161	IRGC 135920	ind1B	10	C	A	C	C	C	-	T	A	C	C	A	G	A	T	G	-	G	C	T	G	T	C	G	A	G	T	C	G	C	C	C	C	G	G	G	G	G	G	C	G
IR 13429-109-2-2-1::IRGC 63491-1::[IRIS 313-10167]	IRIS 313-10167	IRGC 125773	indx	10	C	A	C	C	C	-	T	A	C	C	A	G	A	T	G	-	G	C	T	G	T	C	G	A	G	T	C	G	C	C	C	C	G	G	G	G	G	G	C	G

## Sheet: Os11g0606800
Os11t0606800-00
MSU7 EFFECTS (cds-Non-synonymous/cds-Synonymous/Cds/3'UTR/5'UTR/Exon/splice Acceptor/splice Donor/Gene-intron/Promoter)					missense_variant	synonymous_variant	missense_variant	missense_variant	synonymous_variant	missense_variant	synonymous_variant	missense_variant	synonymous_variant	missense_variant	missense_variant	missense_variant	missense_variant	missense_variant	missense_variant	synonymous_variant	missense_variant	missense_variant	synonymous_variant	missense_variant	missense_variant	missense_variant	missense_variant	synonymous_variant	missense_variant	missense_variant	missense_variant	missense_variant	synonymous_variant	synonymous_variant	synonymous_variant	missense_variant	synonymous_variant	synonymous_variant	missense_variant	synonymous_variant	missense_variant	missense_variant	missense_variant	missense_variant	missense_variant	synonymous_variant	missense_variant	synonymous_variant	null
JAPONICA NIPPONBARE POSITIONS	ASSAY ID	ACCESSION	SUBPOPULATION	MISMATCH	23415633	23415640	23415663	23415671	23415688	23415689	23415697	23415723	23415724	23415729	23415735	23415736	23415741	23415750	23415759	23415778	23415796	23415802	23415817	23415821	23415824	23415834	23415848	23415895	23415968	23415969	23415971	23415978	23415996	23416000	23416027	23416047	23416072	23416171	23416175	23416180	23416182	23416193	23416223	23416232	23416233	23416234	23416250	23416255	23416284
JAPONICA NIPPONBARE ALLELES					G	T	C	A	C	G	T	C	C	A	C	T	T	T	C	T	C	T	A	G	T	T	C	T	A	T	G	T	G	T	G	G	T	C	T	T	C	C	T	T	C	A	T	G	C
POKKALI::IRGC 8948-1::[IRIS 313-8244]	IRIS 313-8244	IRGC 126002	ind2	17	G	T	C	A	C	G	T	C	C	A	C	T	T	T	C	T	C	T	A	G	T	T	C	T	A	T	G	T	G	T	G	G	T	G	T	T	C	C	T	T	T	G	T	G	C
NONA BOKRA::IRGC 22710-C1::[IRIS 313-7736]	IRIS 313-7736	IRGC 122181	ind2	13	G	T	C	A	C	G	C	C	C	A	C	T	T	T	C	T	C	T	A	G	T	T	A	T	A	T	G	T	G	T	G	G	T	C	T	T	C	C	T	T	T	A	T	G	C
DAMODAR::IRGC 17038-1::[IRIS 313-10756]	IRIS 313-10756	IRGC 127299	ind2	13	G	T	C	A	C	G	C	C	C	A	C	T	T	T	C	T	C	T	A	G	T	T	A	T	A	T	G	T	G	T	G	G	T	C	T	T	C	C	T	T	T	A	T	G	C
CO43::[CX146]	CX146	IRGC 135871	indx	16	G	T	C	A	C	G	T	C	C	A	C	T	T	T	C	T	C	T	A	G	T	T	C	T	A	T	G	T	G	T	G	G	T	G	T	T	C	C	T	T	T	G	T	G	C
CO 39::[IRIS 313-8265]	IRIS 313-8265	IRGC 117454	indx	16	G	T	C	A	C	G	T	C	C	A	C	T	T	T	C	T	C	T	A	G	T	T	C	T	A	T	G	T	G	T	G	G	T	G	T	T	C	C	T	T	T	G	T	G	C
IL50-13																																										T
TKM 9::[CX24]	CX24	IRGC 136058	indx	16.5	G	T	C	A	C	G	T	C	C	A	C	T	T	T	C	T	C	T	A	G	T	T	C	T	A	T	G	T	G	T	G	G	T	G	T	T	C	C	T	T	T	G	T	G	C
IR 28::IRGC 30411-C1::[IRIS 313-7691]	IRIS 313-7691	IRGC 122094	ind1B	16.5	G	T	C	A	C	G	T	C	C	A	C	T	T	T	C	T	C	T	A	G	T	T	C	T	A	T	G	T	G	T	G	G	T	G	T	T	C	C	T	T	T	G	T	G	C
CO 36::IRGC 26847-2::[IRIS 313-10988]	IRIS 313-10988	IRGC 132422	indx	13	G	T	C	A	C	G	T	C	C	A	C	T	T	T	C	T	C	T	A	G	T	T	C	T	A	T	G	T	G	T	G	G	T	C/G	T	T	C	C	T	T	T	G	T	G	C
IR42::[CX161]	CX161	IRGC 135920	ind1B	17	G	T	C	A	C	G	T	C	C	A	C	T	T	T	C	T	C	T	A	G	T	T	C	T	A	T	G	T	G	T	G	G	T	G	T	T	C	C	T	T	T	G	T	G	C
IR 13429-109-2-2-1::IRGC 63491-1::[IRIS 313-10167]	IRIS 313-10167	IRGC 125773	indx	10.5	G	T	C	G	C	G	T	C	C	A	C	T	T	T	C	T	C	T	A	G	T	T	C	T	A	T	G	T	G	T	G	G	T	C	T	T	C	C	T	T	T	A	T	G	C
[truncated: 120 more columns]

## Sheet: Os11g0618800
Os11t0618800-00
MSU7 EFFECTS (cds-Non-synonymous/cds-Synonymous/Cds/3'UTR/5'UTR/Exon/splice Acceptor/splice Donor/Gene-intron/Promoter)					missense_variant	missense_variant	missense_variant	missense_variant	synonymous_variant	missense_variant	missense_variant	stop_gained	synonymous_variant	synonymous_variant	synonymous_variant	missense_variant	null				synonymous_variant	gene_variant	gene_variant	gene_variant	gene_variant	gene_variant	gene_variant	gene_variant	gene_variant	gene_variant	gene_variant	missense_variant	synonymous_variant
JAPONICA NIPPONBARE POSITIONS	ASSAY ID	ACCESSION	SUBPOPULATION	MISMATCH	24096275	24096287	24096325	24096339	24096354	24096356	24096397	24096407	24096408	24096423	24096426	24096517	24096521	24096522	24096523	24096524	24096540	24096560	24096639	24096641	24096643	2.40966e+07	2.40966e+07	2.40966e+07	2.40966e+07	2.40966e+07	24096656	24096893	24096919
JAPONICA NIPPONBARE ALLELES					C	T	T	C	G	T	G	C	A	A	C	C	C	C	T	T	C	A	C	T	T	-	-	-	-	-	T	C	G
POKKALI::IRGC 8948-1::[IRIS 313-8244]	IRIS 313-8244	IRGC 126002	ind2	6	C	T	T	C	G	T	G	C	G	A	C	C	C	C	T	T	C	A	C	T	A	A	T	A	T	A	T	C	G
NONA BOKRA::IRGC 22710-C1::[IRIS 313-7736]	IRIS 313-7736	IRGC 122181	ind2	17	C	C	T	G	G	T	G	C	G	G	T	T	C	C	T	T	C	G	G	C	A	A	T	A	T	G	C	T	A
DAMODAR::IRGC 17038-1::[IRIS 313-10756]	IRIS 313-10756	IRGC 127299	ind2	16	C	C	T	G	G	T	G	C	G	G	T	T	C	C	T	T	C	G	C/G	T/C	A	A	T	A	T	G	C	T	A
CO43::[CX146]	CX146	IRGC 135871	indx	6	C	T	T	C	G	T	G	C	G	A	C	C	C	C	T	T	C	A	C	T	A	A	T	A	T	G	T	C	G
CO 39::[IRIS 313-8265]	IRIS 313-8265	IRGC 117454	indx	6	C	T	T	C	G	T	G	C	G	A	C	C	C	C	T	T	C	A	C	T	A	A	T	A	T	G	T	C	G
IL50-13	No corresponding SNPs and InDels
TKM 9::[CX24]	CX24	IRGC 136058	indx	6	C	T	T	C	G	T	G	C	G	A	C	C	C	C	T	T	C	A	C	T	A	A	T	A	T	G	T	C	G
IR 28::IRGC 30411-C1::[IRIS 313-7691]	IRIS 313-7691	IRGC 122094	ind1B	6	C	T	T	C	G	T	G	C	G	A	C	C	C	C	T	T	C	A	C	T	A	A	T	A	T	G	T	C	G
CO 36::IRGC 26847-2::[IRIS 313-10988]	IRIS 313-10988	IRGC 132422	indx	16.5	C	C	T	G	G	T	G	C	G	G	T	C/T	C	C	T	T	C	G	G	C	A	A	T	A	T	G	C	T	A
IR42::[CX161]	CX161	IRGC 135920	ind1B	6	C	T	T	C	G	T	G	C	G	A	C	C	C	C	T	T	C	A	C	T	A	A	T	A	T	G	T	C	G
IR 13429-109-2-2-1::IRGC 63491-1::[IRIS 313-10167]	IRIS 313-10167	IRGC 125773	indx	6	C	T	T	C	G	T	G	C	G	A	C	C	C	C	T	T	C	A	C	T	A	A	T	A	T	G	T	C	G

## Sheet: Os12g0566800
Os12t0566800-01
MSU7 EFFECTS (cds-Non-synonymous/cds-Synonymous/Cds/3'UTR/5'UTR/Exon/splice Acceptor/splice Donor/Gene-intron/Promoter)									splice_region_variant&stop_retained_variant	stop_lost&splice_region_variant	null				synonymous_variant	missense_variant	synonymous_variant	gene_variant	gene_variant	gene_variant	gene_variant	gene_variant	gene_variant	gene_variant	gene_variant	gene_variant	gene_variant	gene_variant	gene_variant	gene_variant	synonymous_variant	missense_variant	synonymous_variant	gene_variant	gene_variant	gene_variant	gene_variant	gene_variant	synonymous_variant	missense_variant	missense_variant	gene_variant	gene_variant	gene_variant	gene_variant	gene_variant	gene_variant	gene_variant	gene_variant
JAPONICA NIPPONBARE POSITIONS	ASSAY ID	ACCESSION	SUBPOPULATION	MISMATCH	23302326	23302486	2.33025e+07	23302618	23302687	23302688	23302713	23302714	23302715	23302716	23302737	23302853	23302854	23302870	23302873	23302874	23302875	23302895	23302896	23302916	23302992	23303001	23303002	23303006	23303009	23303011	23303045	23303071	23303125	23303165	23303210	23303211	23303678	23303719	23303765	23303784	23303814	23303981	2.3304e+07	2.3304e+07	2.3304e+07	2.3304e+07	23304154	23304158	23304177
JAPONICA NIPPONBARE ALLELES					G	C	-	G	C	A	C	A	C	A	T	G	T	T	A	T	T	A	T	C	G	T	A	T	G	C	T	C	A	T	G	C	T	A	C	A	C	T	-	-	-	-	A	T	T
POKKALI::IRGC 8948-1::[IRIS 313-8244]	IRIS 313-8244	IRGC 126002	ind2	16	G	C	-	C	C	A	C	A	C	A	T	G	T	T	A	T	T	T	C	T		T	A	C	T	T	A	C	A	C	G	C	T	T	C	G	C	T	-	-	-	-	A	T	T
NONA BOKRA::IRGC 22710-C1::[IRIS 313-7736]	IRIS 313-7736	IRGC 122181	ind2	18	G	C	-	C	C	A	C	A	C	A	T	G	T	T	A	T	T	T	C	T		T	A	C	T	T	A	C	A	C	G	C	T	T	C	G	C	T	-	-	-	-	A	T	T
DAMODAR::IRGC 17038-1::[IRIS 313-10756]	IRIS 313-10756	IRGC 127299	ind2	1	G	C	-	G	C	A	C	A	C	A	T	G	T	T	A	T	T	A	T	C	G	T	A	T	G	C	T	C	A	T	G	C	A	A	C	A	C	T	-	-	-	-	A	T	T
CO43::[CX146]	CX146	IRGC 135871	indx	16	G	C	-	C	C	A	C	A	C	A	T	G	T	T	A	T	T	T	C		A	T	A	C	T	T	A	C	A	C	G	C	T	T	C	G	C	T	-	-	-	-	A	T	T
CO 39::[IRIS 313-8265]	IRIS 313-8265	IRGC 117454	indx	17	G	C	-	C	C	A	C	A	C	A	T	G	T	T	A	T	T	T	C	T	A	T	A	C	T	T	A	C	A	C	G	C	T	T	C	G	C	T	-	-	-	-	A	T	T
IL50-13
TKM 9::[CX24]	CX24	IRGC 136058	indx	15	G	C	-	C	C	A	C	A	C	A	T	G	T	T	A	T	T	T	C			T	A	C	T	T	A	C	A	C	G	C	T	T	C	G	C	T	-	-	-	-	A	T	T
IR 28::IRGC 30411-C1::[IRIS 313-7691]	IRIS 313-7691	IRGC 122094	ind1B	12	G	C	-	G	C	A	C	A	C	A	T	G	T	T	A	T	T	A	T	C	G	T	A	T	G	C	T	C	A	T	G	C	T	A	A	G	C	T	-	-	-	-	A	T	T
CO 36::IRGC 26847-2::[IRIS 313-10988]	IRIS 313-10988	IRGC 132422	indx	16	G	C	-	C	C	A	C	A	C	A	T	G	T	T	A	T	T	T	C	T		T	A	C	T	T	A	C	A	C	G	C	T	T	C	G	C	T	-	-	-	-	A	T	T
IR42::[CX161]	CX161	IRGC 135920	ind1B	12	G	A	A	G	C	A	C	A	C	A	T	G	T	T	A	T	T	A	T	C	G	T	A	T	G	C	T	C	A	T	G	C	T	A	A	G	C	T	-	-	-	-	A	T	T
IR 13429-109-2-2-1::IRGC 63491-1::[IRIS 313-10167]	IRIS 313-10167	IRGC 125773	indx	14	G	A	A	G	C	A	C	A	C	A	T	G	T	T	A	T	T	A	T	C	G	T	A	T	G	C	T	C	A	T	G	C	T	A	A	G	C	T	-	-	-	-	A	T	T
[truncated: 50 more columns]

## Sheet: Os12g0566200
Os12t0566200-01
MSU7 EFFECTS (cds-Non-synonymous/cds-Synonymous/Cds/3'UTR/5'UTR/Exon/splice Acceptor/splice Donor/Gene-intron/Promoter)					synonymous_variant	missense_variant	missense_variant	missense_variant	synonymous_variant	synonymous_variant	missense_variant	null											3_prime_UTR	3_prime_UTR	3_prime_UTR	3_prime_UTR	3_prime_UTR	3_prime_UTR	3_prime_UTR	3_prime_UTR	3_prime_UTR	3_prime_UTR	3_prime_UTR	3_prime_UTR	3_prime_UTR	3_prime_UTR	3_prime_UTR	3_prime_UTR	3_prime_UTR	3_prime_UTR	3_prime_UTR	3_prime_UTR	3_prime_UTR	3_prime_UTR	3_prime_UTR	3_prime_UTR	3_prime_UTR	3_prime_UTR	3_prime_UTR
JAPONICA NIPPONBARE POSITIONS	ASSAY ID	ACCESSION	SUBPOPULATION	MISMATCH	23271685	23271722	23271794	23271984	23272063	23272081	23272221	23272245	23272246	23272247	23272248	23272249	23272250	23272251	23272252	23272253	23272254	23272255	23272332	23272348	23272349	23272380	23272572	23272589	23272639	23272640	23272641	23272642	23272648	2.32726e+07	23272649	23272650	2.32727e+07	2.32727e+07	2.32727e+07	2.32727e+07	2.32727e+07	2.32727e+07	2.32727e+07	2.32727e+07	2.32727e+07	2.32727e+07	23272651	23272652	23272653
JAPONICA NIPPONBARE ALLELES					A	C	G	G	C	A	G	T	C	A	A	G	A	G	G	A	A	C	G	T	G	A	G	G	G	T	A	C	T	-	G	G	-	-	-	-	-	-	-	-	-	-	A	G	T
POKKALI::IRGC 8948-1::[IRIS 313-8244]	IRIS 313-8244	IRGC 126002	ind2	6.5	A/G	T	A	G	A	A	G	T	C	A	A	G	A	G	G	A	A	C	G	T	G	G	T	A	G	T	A	C	T	-	G	G	-	-	-	-	-	-	-	-	-	-	A	G	T
NONA BOKRA::IRGC 22710-C1::[IRIS 313-7736]	IRIS 313-7736	IRGC 122181	ind2	7	G	T	A	G	A	A	G	T	C	A	A	G	A	G	G	A	A	C	G	T	G	G	T	A	G	T	A	C	T	-	G	G	-	-	-	-	-	-	-	-	-	-	A	G	T
DAMODAR::IRGC 17038-1::[IRIS 313-10756]	IRIS 313-10756	IRGC 127299	ind2	1	A	T	G	G	C	A	G	T	C	A	A	G	A	G	G	A	A	C	G	T	G	A	G	G	G	T	A	C	T	-	G	G	-	-	-	-	-	-	-	-	-	-	A	G	T
CO43::[CX146]	CX146	IRGC 135871	indx	7	G	T	A	G	A	A	G	T	C	A	A	G	A	G	G	A	A	C	G	T	G	G	T	A	G	T	A	C	T	-	G	G	-	-	-	-	-	-	-	-	-	-	A	G	T
CO 39::[IRIS 313-8265]	IRIS 313-8265	IRGC 117454	indx	7	G	T	A	G	A	A	G	T	C	A	A	G	A	G	G	A	A	C	G	T	G	G	T	A	G	T	A	C	T	-	G	G	-	-	-	-	-	-	-	-	-	-	A	G	T
IL50-13					G	T		A	A	G																G		A
TKM 9::[CX24]	CX24	IRGC 136058	indx	7	G	T	A	G	A	A	G	T	C	A	A	G	A	G	G	A	A	C	G	T	G	G	T	A	G	T	A	C	T	-	G	G	-	-	-	-	-	-	-	-	-	-	A	G	T
IR 28::IRGC 30411-C1::[IRIS 313-7691]	IRIS 313-7691	IRGC 122094	ind1B	7	G	T	G	A	A	G	G	T	C	A	A	G	A	G	G	A	A	C	G	T	G	G	G	A	G	T	A	C	T	-	G	G	-	-	-	-	-	-	-	-	-	-	A	G	T
CO 36::IRGC 26847-2::[IRIS 313-10988]	IRIS 313-10988	IRGC 132422	indx	7	G	T	A	G	A	A	G	T	C	A	A	G	A	G	G	A	A	C	G	T	G	G	T	A	G	T	A	C	T	-	G	G	-	-	-	-	-	-	-	-	-	-	A	G	T
IR42::[CX161]	CX161	IRGC 135920	ind1B	8	G	T	G	A	A	G	G	T	C	A	A	G	A	G	G	A	A	C	G	T	G	G	G	A	G	T	A	C	T	-	G	G	-	-	-	-	-	-	-	-	-	-	A	G	T
IR 13429-109-2-2-1::IRGC 63491-1::[IRIS 313-10167]	IRIS 313-10167	IRGC 125773	indx	8	G	T	G	A	A	G	G	T	C	A	A	G	A	G	G	A	A	C	G	T	G	G	G	A	G	T	A	C	T	-	G	G	-	-	-	-	-	-	-	-	-	-	A	G	T
[truncated: 36 more columns]

## Sheet: Os12g0566300
Os12t0566300-01
MSU7 EFFECTS (cds-Non-synonymous/cds-Synonymous/Cds/3'UTR/5'UTR/Exon/splice Acceptor/splice Donor/Gene-intron/Promoter)					5_prime_UTR	5_prime_UTR	5_prime_UTR	5_prime_UTR	5_prime_UTR	5_prime_UTR	5_prime_UTR	5_prime_UTR	5_prime_UTR	5_prime_UTR	5_prime_UTR	5_prime_UTR	5_prime_UTR	5_prime_UTR	5_prime_UTR	5_prime_UTR	5_prime_UTR	5_prime_UTR	5_prime_UTR	5_prime_UTR	5_prime_UTR	5_prime_UTR	synonymous_variant	gene_variant	gene_variant	gene_variant	gene_variant	gene_variant	gene_variant	gene_variant	gene_variant	gene_variant	gene_variant	gene_variant	gene_variant	gene_variant	gene_variant	gene_variant	gene_variant	gene_variant	gene_variant	gene_variant	gene_variant	gene_variant	gene_variant
JAPONICA NIPPONBARE POSITIONS	ASSAY ID	ACCESSION	SUBPOPULATION	MISMATCH	23275299	23275300	23275301	23275306	2.32753e+07	2.32753e+07	23275307	23275308	23275309	23275310	23275311	23275312	23275313	23275314	23275315	23275316	23275317	23275318	23275319	23275320	23275321	23275322	23275394	23275534	23275588	2.32756e+07	2.32756e+07	23275589	2.32756e+07	2.32756e+07	2.32756e+07	2.32756e+07	23275590	23275591	23275592	23275593	23275594	23275595	23275596	23275597	23275598	23275599	23275600	23275730	23275795
JAPONICA NIPPONBARE ALLELES					G	G	T	G	-	-	G	A	G	A	G	A	G	A	G	A	G	A	G	A	G	A	A	G	T	-	-	C	-	-	-	-	G	G	G	G	G	G	G	G	G	G	G	G	C
POKKALI::IRGC 8948-1::[IRIS 313-8244]	IRIS 313-8244	IRGC 126002	ind2	11																							C	A	T	-	-	C	-	-	-	-	G	G	G	G	G	G	G	G	G	G	G	G	C
NONA BOKRA::IRGC 22710-C1::[IRIS 313-7736]	IRIS 313-7736	IRGC 122181	ind2	11	G	G	T	G	-	-	G	A	G	A	G	A	G	A	G	A	G	A	G	A	G	A	C	A																				G	C
DAMODAR::IRGC 17038-1::[IRIS 313-10756]	IRIS 313-10756	IRGC 127299	ind2	0	G	G	T	G	-	-	G	A	G	A	G	A	G	A	G	A	G	A	G	A	G	A	A	G	T	-	-	C	-	-	-	-	G	G	G	G	G	G	G	G	G	G	G	G	C
CO43::[CX146]	CX146	IRGC 135871	indx	11	G	G	T	G	-	-	G	A	G	A	G	A	G	A	G	A	G	A	G	A	G	A	C	A	T	-	-	C	-	-	-	-	G	G	G	G	G	G	G	G	G	G	G	G	C
CO 39::[IRIS 313-8265]	IRIS 313-8265	IRGC 117454	indx	11	G	G	T	G	-	-	G	A	G	A	G	A	G	A	G	A	G	A	G	A	G	A	C	A																				G	C
IL50-13
TKM 9::[CX24]	CX24	IRGC 136058	indx	11	G	G	T	G	-	-	G	A	G	A	G	A	G	A	G	A	G	A	G	A	G	A	C	A	T	-	-	C	-	-	-	-	G	G	G	G	G	G	G	G	G	G	G	G	C
IR 28::IRGC 30411-C1::[IRIS 313-7691]	IRIS 313-7691	IRGC 122094	ind1B	13	G	G	T	G	-	-	G	A	G	A	G	A	G	A	G	A	G	A	G	A	G	A	C	G	T	-	-	C	-	-	-	-	G	G	G	G	G	G	G	G	G	G	G	G	C
CO 36::IRGC 26847-2::[IRIS 313-10988]	IRIS 313-10988	IRGC 132422	indx	11	G	G	T	G	-	-	G	A	G	A	G	A	G	A	G	A	G	A	G	A	G	A	C	A	T	-	-	C	-	-	-	-	G	G	G	G	G	G	G	G	G	G	G	G	C
IR42::[CX161]	CX161	IRGC 135920	ind1B	13	G	G	T	G	-	-	G	A	G	A	G	A	G	A	G	A	G	A	G	A	G	A	C	G	T	-	-	C	-	-	-	-	G	G	G	G	G	G	G	G	G	G	G	G	C
IR 13429-109-2-2-1::IRGC 63491-1::[IRIS 313-10167]	IRIS 313-10167	IRGC 125773	indx	13	G	G	T	G	-	-	G	A	G	A	G	A	G	A	G	A	G	A	G	A	G	A	C	G	T	-	-	C	-	-	-	-	G	G	G	G	G	G	G	G	G	G	G	G	C
[truncated: 93 more columns]

[truncated: 3 more sheets: Os12g0566500, Os02g0729700, Os04g0610900]
