# Supplementary material for: Whole-Genome Sequencing of KMR3 and Oryza rufipogon-Derived Introgression Line IL50-13 (Chinsurah Nona 2/Gosaba 6) Identifies Candidate Genes for High Yield and Salinity Tolerance in Rice
Source: Front Plant Sci. 2022 May 30;13:810373. doi: 10.3389/fpls.2022.810373 (PMC9197125; doi:10.3389/fpls.2022.810373)
Supplement: Supplementary file 1 [file Data_Sheet_1.zip › Supplementary File 2.xlsx]

## Sheet: KMR3
Supplementary file 2: Effect of unique InDels with length >=10 in different regions of KMR3 genome
Note: InDels imparting low, moderate and high effects on different regions of the genome were highlighted in red colour
S.No.	Insertions	InDel Position	InDel change (From)	InDel change (To)	InDel Length	Region of SNP effect	Type of effect	Gene	Transcript	Gene Type
1	chromosome01	28205340	CATT	CATTAAGCGGTTTACTATT	15	INTERGENIC	MODIFIER
						UPSTREAM	MODIFIER	OS01G0684601	OS01T0684601-00	ncRNA
2	chromosome01	12530551	CGGAGAATTT	CGGAGAATTTGCAAGGAGAATTT	13	INTERGENIC	MODIFIER
3	chromosome01	33686510	TCTTCACATGCGGTTGGC	TCTTCACATGCGGTTGGCTTCACATGCGGTTGGC	16	DOWNSTREAM	MODIFIER	OS01G0795300	OS01T0795300-02	protein_coding
						INTRON	MODIFIER	OS01G0795200	OS01T0795200-01	protein_coding
						UTR_3_PRIME	MODIFIER	OS01G0795250	OS01T0795250-00	protein_coding
4	chromosome02	20931585	TTAGGGACACCC	TTAGGGACACCCTAGGGACACCC	11	DOWNSTREAM	MODIFIER	NCRNA_3987	NCRNA_3987	ncRNA
						DOWNSTREAM	MODIFIER	NCRNA_22991	NCRNA_22991	ncRNA
						DOWNSTREAM	MODIFIER	NCRNA_38603	NCRNA_38603	ncRNA
						SPLICE_SITE_REGION	LOW	OS02G0554300	OS02T0554300-01	protein_coding
						UPSTREAM	MODIFIER	NCRNA_22821	NCRNA_22821	ncRNA
						UTR_5_PRIME	MODIFIER	OS02G0554300	OS02T0554300-01	protein_coding
5	chromosome02	8406294	TGATGTAACCTGTGTTGTTGGAT	TGATGTAACCTATGTTGTTGGATGTAACCTGTGTTGTTGGAT	19	DOWNSTREAM	MODIFIER	OS02G0249000	OS02T0249000-01	protein_coding
						INTERGENIC	MODIFIER
						UPSTREAM	MODIFIER	OS02G0248800	OS02T0248800-01	protein_coding
6	chromosome02	5398664	CTGG	CTGGCGGTGGATGG	10	DOWNSTREAM	MODIFIER	NCRNA_30465	NCRNA_30465	ncRNA
						DOWNSTREAM	MODIFIER	NCRNA_17193	NCRNA_17193	ncRNA
						INTRON	MODIFIER	OS02G0196451	OS02T0196451-00	ncRNA
						UPSTREAM	MODIFIER	NCRNA_27964	NCRNA_27964	ncRNA
7	chromosome02	8406232	ACTATT	ACTATTCATATTTTAGTTAGTTCTATT	21	DOWNSTREAM	MODIFIER	OS02G0249000	OS02T0249000-01	protein_coding
						INTERGENIC	MODIFIER
						UPSTREAM	MODIFIER	OS02G0248800	OS02T0248800-01	protein_coding
8	chromosome02	6979088	TTTCCTATCATTTGATTTATTGTTAAATATATTTTTAT	TTTCCTATCATTTGATTTATTGTTAAATATATTTTTATATATATTCCTATCATTTGATTTATTGTTAAATATATTTTTAT	42	INTERGENIC	MODIFIER
						UPSTREAM	MODIFIER	OS02G0224300	OS02T0224300-01	protein_coding
9	chromosome03	12964575	C (G)	CCATTGTCTCGTTTTT (AAAAACGAGACAATGG)	15	CODON_INSERTION	MODERATE	OS03G0346900	OS03T0346900-01	protein_coding
						DOWNSTREAM	MODIFIER	OS03G0346800	OS03T0346800-00	protein_coding
						STOP_GAINED	HIGH	OS03G0346900	OS03T0346900-01	protein_coding
10	chromosome03	8104773	CCTAA	CCTAAAACTGACTAA	10	DOWNSTREAM	MODIFIER	OS03G0253600	OS03T0253600-01	protein_coding
						DOWNSTREAM	MODIFIER	OS03G0253600	OS03T0253600-02	protein_coding
						INTERGENIC	MODIFIER
						UPSTREAM	MODIFIER	OS03G0253500	OS03T0253500-00	protein_coding
11	chromosome03	22270461	TA	TACAGTCGCAAATCACATAAA	19	DOWNSTREAM	MODIFIER	NCRNA_29759	NCRNA_29759	ncRNA
						INTERGENIC	MODIFIER
						UPSTREAM	MODIFIER	OS03G0598002	OS03T0598002-00	protein_coding
						UPSTREAM	MODIFIER	OS03G0597800	OS03T0597800-01	protein_coding
						UPSTREAM	MODIFIER	NCRNA_30345	NCRNA_30345	ncRNA
12	chromosome03	23475584	CATATATAT	CATATATATATATATATAT	10	FRAME_SHIFT	HIGH	OS03G0619151	OS03T0619151-00	protein_coding
						UPSTREAM	MODIFIER	NCRNA_35401	NCRNA_35401	ncRNA
						UPSTREAM	MODIFIER	NCRNA_1204	NCRNA_1204	ncRNA
						UPSTREAM	MODIFIER	NCRNA_47096	NCRNA_47096	ncRNA
13	chromosome04	3777869	TG	TGTGTGAAATGAG	11	DOWNSTREAM	MODIFIER	NCRNA_39153	NCRNA_39153	ncRNA
						INTERGENIC	MODIFIER
14	chromosome05	6338821	G	GGCGTGCGCCATA	12	INTERGENIC	MODIFIER
15	chromosome08	18237756	T	TCGTGTCGGATTCGCCTCA	18	DOWNSTREAM	MODIFIER	NCRNA_47839	NCRNA_47839	ncRNA
						INTERGENIC	MODIFIER
16	chromosome09	16126333	GAGAAATT	GAGAAATTCCGCCGCTACAGAAATT	17	DOWNSTREAM	MODIFIER	OS09G0437100	OS09T0437100-00	protein_coding
						INTERGENIC	MODIFIER
17	chromosome09	1079432	AAAATAAAAGACCAAACCGA	AAAATAAAAGACCAAACCGAAATAAAAGACCAAACCGA	18	INTERGENIC	MODIFIER
						UPSTREAM	MODIFIER	NCRNA_43525	NCRNA_43525	ncRNA
18	chromosome09	3794992	CTG	CTGTATAACACATATGACGTTATTG	22	INTRON	MODIFIER	OS09G0249900	OS09T0249900-01	protein_coding
						INTRON	MODIFIER	OS09G0249750	OS09T0249750-00	protein_coding
19	chromosome11	9038902	C	CTATATATATA	10	DOWNSTREAM	MODIFIER	NCRNA_36114	NCRNA_36114	ncRNA
						INTRON	MODIFIER	OS11G0265000	OS11T0265000-01	protein_coding
						INTRON	MODIFIER	OS11G0265100	OS11T0265100-00	protein_coding
20	chromosome11	22782767	TGCCACGTCAGC	TGCCACGTCAGCGCCACGTCAGC	11	INTERGENIC	MODIFIER
21	chromosome11	14816072	GT	GTACCATCCCTAGCTTGAGTTT	20	INTERGENIC	MODIFIER
						UPSTREAM	MODIFIER	NCRNA_32802	NCRNA_32802	ncRNA
22	chromosome11	18730946	TC	TCACTCTCCTCCCTCTCCC	16	INTRON	MODIFIER	OS11G0522000	OS11T0522000-01	protein_coding
						UPSTREAM	MODIFIER	NCRNA_31075	NCRNA_31075	ncRNA
23	chromosome12	8544579	TCGGCTTGGGC	TCGGCTTGGGCCGGCTTGGGC	10	DOWNSTREAM	MODIFIER	NCRNA_19900	NCRNA_19900	ncRNA
						DOWNSTREAM	MODIFIER	NCRNA_1529	NCRNA_1529	ncRNA
						INTERGENIC	MODIFIER
						UPSTREAM	MODIFIER	NCRNA_53022	NCRNA_53022	ncRNA
						UPSTREAM	MODIFIER	NCRNA_19517	NCRNA_19517	ncRNA
S.No.	Deletions	InDel Position	InDel change (From)	InDel change (To)	InDel Length	Region of SNP effect	Type of effect	Gene	Transcript	Gene Type
1	chromosome01	15728881	ACCCCACTTGGGCCCCACTTGGGCC	ACCCCACTTGGGCC	11	INTERGENIC	MODIFIER
2	chromosome01	20382164	CCTCCCAGTATCGCTT	C	15	DOWNSTREAM	MODIFIER	OS01G0547600	OS01T0547600-00	protein_coding
						INTRON	MODIFIER	OS01G0547500	OS01T0547500-01	protein_coding
						UTR_3_PRIME	MODIFIER	OS01G0547500	OS01T0547500-02	protein_coding
3	chromosome01	19990961	GATACTGGTGCTAATATTCATGT	G	22	INTERGENIC	MODIFIER
						UPSTREAM	MODIFIER	NCRNA_10987	NCRNA_10987	ncRNA
4	chromosome01	28410929	TGAGATGTACATGTTTTATAG	T	20	INTERGENIC	MODIFIER
5	chromosome01	11538252	TGTTACCAACCGGGACTAAAG	TG	19	INTERGENIC	MODIFIER
						UPSTREAM	MODIFIER	NCRNA_46222	NCRNA_46222	ncRNA
6	chromosome02	15807669	GTCACACCAACCGGGACT	GT	16	DOWNSTREAM	MODIFIER	NCRNA_22266	NCRNA_22266	ncRNA
						DOWNSTREAM	MODIFIER	NCRNA_7630	NCRNA_7630	ncRNA
						DOWNSTREAM	MODIFIER	NCRNA_34412	NCRNA_34412	ncRNA
						INTERGENIC	MODIFIER
						UPSTREAM	MODIFIER	NCRNA_22936	NCRNA_22936	ncRNA
						UPSTREAM	MODIFIER	NCRNA_7633	NCRNA_7633	ncRNA
7	chromosome02	20931477	CCACCCTCAAGAAG	C	13	DOWNSTREAM	MODIFIER	NCRNA_3987	NCRNA_3987	ncRNA
						DOWNSTREAM	MODIFIER	NCRNA_22991	NCRNA_22991	ncRNA
						DOWNSTREAM	MODIFIER	NCRNA_38603	NCRNA_38603	ncRNA
						FRAME_SHIFT	HIGH	OS02G0554300	OS02T0554300-01	protein_coding
						UPSTREAM	MODIFIER	NCRNA_22821	NCRNA_22821	ncRNA
8	chromosome02	21636156	CGGGACTAAAGATCCTCTTTAG	CG	20	DOWNSTREAM	MODIFIER	NCRNA_39140	NCRNA_39140	ncRNA
						DOWNSTREAM	MODIFIER	NCRNA_45799	NCRNA_45799	ncRNA
						DOWNSTREAM	MODIFIER	NCRNA_45707	NCRNA_45707	ncRNA
						DOWNSTREAM	MODIFIER	NCRNA_49261	NCRNA_49261	ncRNA
						INTRON	MODIFIER	OS02G0568700	OS02T0568700-00	protein_coding
						UPSTREAM	MODIFIER	NCRNA_45805	NCRNA_45805	ncRNA
						UPSTREAM	MODIFIER	NCRNA_10141	NCRNA_10141	ncRNA
						UPSTREAM	MODIFIER	NCRNA_45063	NCRNA_45063	ncRNA
9	chromosome02	18121894	GAGATGCTAAGGACCT	G	15	DOWNSTREAM	MODIFIER	OS02G0507600	OS02T0507600-01	protein_coding
						DOWNSTREAM	MODIFIER	NCRNA_7934	NCRNA_7934	ncRNA
						INTERGENIC	MODIFIER
10	chromosome02	33195108	CCCGGCTACAGCGCAGCTTTTC	CC	20	DOWNSTREAM	MODIFIER	OS02G0782700	OS02T0782700-01	protein_coding
						DOWNSTREAM	MODIFIER	NCRNA_31393	NCRNA_31393	ncRNA
						DOWNSTREAM	MODIFIER	OS02G0782700	OS02T0782700-02	protein_coding
						INTRON	MODIFIER	OS02G0782600	OS02T0782600-02	protein_coding
						INTRON	MODIFIER	OS02G0782600	OS02T0782600-01	protein_coding
11	chromosome02	11741528	ATAGATATATT	A	10	FRAME_SHIFT	HIGH	OS02G0302500	OS02T0302500-00	protein_coding
12	chromosome02	14704401	CAACCTGCGAGG	C	11	INTERGENIC	MODIFIER
13	chromosome02	30890185	CGAAAATTTTTCGGAAAGTCTGAAAATT	CGAAAATT	20	INTERGENIC	MODIFIER
						UPSTREAM	MODIFIER	OS02G0739100	OS02T0739100-01	protein_coding
						UPSTREAM	MODIFIER	NCRNA_49489	NCRNA_49489	ncRNA
14	chromosome02	27307484	AATAGATAGATAGATAGATAGATA	AATAGATAGATA	22	UPSTREAM	MODIFIER	NCRNA_14179	NCRNA_14179	ncRNA
						UTR_5_PRIME	MODIFIER	OS02G0671950	OS02T0671950-01	protein_coding
15	chromosome03	8185943	GGGGGGACTCAATGTAGGGGG	GGGGGG	15	CODON_DELETION	MODERATE	OS03G0254900	OS03T0254900-01	protein_coding
						CODON_DELETION	MODERATE	OS03G0254900	OS03T0254900-02	protein_coding
						UPSTREAM	MODIFIER	OS03G0254800	OS03T0254800-01	protein_coding
16	chromosome03	10868227	GCTCTCTCTCTCTCTCTCTCTCTCTCTCTCTCTCTCTCTCTCTCTCTCTCTCTCTCTCTCTC	GCTCTCTCTCTCTCTCTCTCTCTCTCTC	34	DOWNSTREAM	MODIFIER	NCRNA_18072	NCRNA_18072	ncRNA
						DOWNSTREAM	MODIFIER	OS03G0306100	OS03T0306100-00	protein_coding
						FRAME_SHIFT	HIGH	OS03G0306200	OS03T0306200-01	protein_coding
						UPSTREAM	MODIFIER	NCRNA_17840	NCRNA_17840	ncRNA
						UPSTREAM	MODIFIER	NCRNA_6628	NCRNA_6628	ncRNA
17	chromosome03	8613013	TAAAAAAAATTTTA	T	13	DOWNSTREAM	MODIFIER	NCRNA_48123	NCRNA_48123	ncRNA
						DOWNSTREAM	MODIFIER	NCRNA_12913	NCRNA_12913	ncRNA
						DOWNSTREAM	MODIFIER	NCRNA_44910	NCRNA_44910	ncRNA
						INTERGENIC	MODIFIER
						UPSTREAM	MODIFIER	OS03G0262500	OS03T0262500-01	protein_coding
						UPSTREAM	MODIFIER	OS03G0262500	OS03T0262500-02	protein_coding
						UPSTREAM	MODIFIER	NCRNA_11067	NCRNA_11067	ncRNA
18	chromosome03	23955152	AGAAATTGAGTCAGCGGAAGAGGTTACTGCAGTTCCTCCTCATGAGTCTCCCG	A	52	DOWNSTREAM	MODIFIER	NCRNA_13222	NCRNA_13222	ncRNA
						DOWNSTREAM	MODIFIER	NCRNA_53097	NCRNA_53097	ncRNA
						DOWNSTREAM	MODIFIER	OS03G0627900	OS03T0627900-01	protein_coding
						INTERGENIC	MODIFIER
19	chromosome03	1689652	ATATATATATATATATATATATGTGTGTGTGT	AT	30	DOWNSTREAM	MODIFIER	NCRNA_3564	NCRNA_3564	ncRNA
						DOWNSTREAM	MODIFIER	NCRNA_3562	NCRNA_3562	ncRNA
						DOWNSTREAM	MODIFIER	NCRNA_3563	NCRNA_3563	ncRNA
						DOWNSTREAM	MODIFIER	NCRNA_3569	NCRNA_3569	ncRNA
						DOWNSTREAM	MODIFIER	NCRNA_28806	NCRNA_28806	ncRNA
						INTERGENIC	MODIFIER
						UPSTREAM	MODIFIER	OS03G0129900	OS03T0129900-01	protein_coding
						UPSTREAM	MODIFIER	OS03G0129850	OS03T0129850-00	protein_coding
						UPSTREAM	MODIFIER	NCRNA_29297	NCRNA_29297	ncRNA
20	chromosome03	20699665	TCCTTATCCTTGGTA	T	14	DOWNSTREAM	MODIFIER	NCRNA_41082	NCRNA_41082	ncRNA
						DOWNSTREAM	MODIFIER	NCRNA_49296	NCRNA_49296	ncRNA
						INTERGENIC	MODIFIER
21	chromosome03	20553105	AGTCAAACCAGTC	A	12	DOWNSTREAM	MODIFIER	NCRNA_18788	NCRNA_18788	ncRNA
						INTRON	MODIFIER	OS03G0568400	OS03T0568400-00	protein_coding
						UPSTREAM	MODIFIER	NCRNA_18352	NCRNA_18352	ncRNA
22	chromosome03	18062341	AACCACATTTGCCTTCAC	AAC	15	DOWNSTREAM	MODIFIER	OS03G0430500	OS03T0430500-00	protein_coding
						INTERGENIC	MODIFIER
						UPSTREAM	MODIFIER	NCRNA_34804	NCRNA_34804	ncRNA
23	chromosome03	4136657	CAAAACGAGGTGA	C	12	DOWNSTREAM	MODIFIER	OS03G0178500	OS03T0178500-01	protein_coding
						INTERGENIC	MODIFIER
						UPSTREAM	MODIFIER	OS03G0178400	OS03T0178400-01	protein_coding
						UPSTREAM	MODIFIER	OS03G0178300	OS03T0178300-01	protein_coding
24	chromosome04	22638987	TCGTTAGATTCGTCTCGCA	T	18	DOWNSTREAM	MODIFIER	NCRNA_32266	NCRNA_32266	ncRNA
						INTERGENIC	MODIFIER
						UPSTREAM	MODIFIER	NCRNA_26559	NCRNA_26559	ncRNA
						UPSTREAM	MODIFIER	NCRNA_10694	NCRNA_10694	ncRNA
						UPSTREAM	MODIFIER	NCRNA_39491	NCRNA_39491	ncRNA
25	chromosome04	14144550	GCAAAGCTCTCTCATATTCTC	GC	19	INTERGENIC	MODIFIER
26	chromosome04	1436097	CATCAGCTTGGAGAGCAAT	C	18	INTERGENIC	MODIFIER
27	chromosome05	15065262	GATTCTGATCGCTTGCGCC	G	18	CODON_DELETION	MODERATE	OS05G0324300	OS05T0324300-01	protein_coding
						DOWNSTREAM	MODIFIER	NCRNA_27320	NCRNA_27320	ncRNA
						DOWNSTREAM	MODIFIER	OS05G0324600	OS05T0324600-01	protein_coding
						UPSTREAM	MODIFIER	NCRNA_28412	NCRNA_28412	ncRNA
						UTR_5_PRIME	MODIFIER	OS05G0324400	OS05T0324400-01	protein_coding
28	chromosome05	20047940	TTAAGAGCCAGCTTAAGG	T	17	DOWNSTREAM	MODIFIER	NCRNA_37717	NCRNA_37717	ncRNA
						EXON	MODIFIER	NCRNA_37717	NCRNA_37717	ncRNA
						INTRON	MODIFIER	OS05G0410601	OS05T0410601-00	protein_coding
						INTRON	MODIFIER	OS05G0410500	OS05T0410500-01	protein_coding
						UPSTREAM	MODIFIER	NCRNA_3398	NCRNA_3398	ncRNA
29	chromosome05	11899179	GTTACATGCAAACA	G	13	DOWNSTREAM	MODIFIER	NCRNA_42081	NCRNA_42081	ncRNA
						INTERGENIC	MODIFIER
30	chromosome05	22785489	TTTATACACCTAAAGTTTA	T	18	DOWNSTREAM	MODIFIER	OS05G0464150	OS05T0464150-00	protein_coding
						INTERGENIC	MODIFIER
						UPSTREAM	MODIFIER	OS05G0464001	OS05T0464001-00	protein_coding
						UPSTREAM	MODIFIER	NCRNA_12031	NCRNA_12031	ncRNA
						UPSTREAM	MODIFIER	OS05G0464100	OS05T0464100-01	protein_coding
31	chromosome05	20048379	GTTTCTACTACTGTTTGAAAATTT	GTTT	20	DOWNSTREAM	MODIFIER	NCRNA_37717	NCRNA_37717	ncRNA
						DOWNSTREAM	MODIFIER	NCRNA_42767	NCRNA_42767	ncRNA
						INTRON	MODIFIER	OS05G0410601	OS05T0410601-00	protein_coding
						INTRON	MODIFIER	OS05G0410500	OS05T0410500-01	protein_coding
						UPSTREAM	MODIFIER	NCRNA_3398	NCRNA_3398	ncRNA
32	chromosome05	551461	GCCAGGCTTGGCTC	GC	12	DOWNSTREAM	MODIFIER	NCRNA_13352	NCRNA_13352	ncRNA
						INTERGENIC	MODIFIER
						UPSTREAM	MODIFIER	OS05G0110200	OS05T0110200-00	protein_coding
						UPSTREAM	MODIFIER	OS05G0110300	OS05T0110300-01	protein_coding
						UPSTREAM	MODIFIER	OS05G0110300	OS05T0110300-02	protein_coding
33	chromosome05	726843	CCGACGGAGCCGTATTCGGTCAGACCGAGCCGATGGCG	CCG	35	INTERGENIC	MODIFIER
						UPSTREAM	MODIFIER	OS05G0113500	OS05T0113500-03	protein_coding
						UPSTREAM	MODIFIER	OS05G0113500	OS05T0113500-04	protein_coding
34	chromosome06	20375873	ATACTACAGAACACAGTA	ATA	15	DOWNSTREAM	MODIFIER	OS06G0542100	OS06T0542100-01	protein_coding
						INTRON	MODIFIER	OS06G0542150	OS06T0542150-00	ncRNA
						UPSTREAM	MODIFIER	NCRNA_30851	NCRNA_30851	ncRNA
						UPSTREAM	MODIFIER	NCRNA_37640	NCRNA_37640	ncRNA
35	chromosome06	2290411	TAGAGTCTATATA	T	12	DOWNSTREAM	MODIFIER	NCRNA_40636	NCRNA_40636	ncRNA
						DOWNSTREAM	MODIFIER	OS06G0143700	OS06T0143700-01	protein_coding
						DOWNSTREAM	MODIFIER	OS06G0143650	OS06T0143650-00	ncRNA
						INTERGENIC	MODIFIER
						UPSTREAM	MODIFIER	NCRNA_3935	NCRNA_3935	ncRNA
						UPSTREAM	MODIFIER	OS06G0143750	OS06T0143750-00	protein_coding
						UPSTREAM	MODIFIER	OS06G0143600	OS06T0143600-01	protein_coding
36	chromosome06	756372	TTCACAGCATAGCTGATCAAATAGATCTAG	T	29	DOWNSTREAM	MODIFIER	NCRNA_2540	NCRNA_2540	ncRNA
						INTERGENIC	MODIFIER
						UPSTREAM	MODIFIER	NCRNA_5702	NCRNA_5702	ncRNA
37	chromosome06	17747452	CTCACTATGTCAACTGGTTCGCCGT	CT	23	DOWNSTREAM	MODIFIER	NCRNA_51733	NCRNA_51733	ncRNA
						DOWNSTREAM	MODIFIER	NCRNA_50845	NCRNA_50845	ncRNA
						INTERGENIC	MODIFIER
						UPSTREAM	MODIFIER	NCRNA_14133	NCRNA_14133	ncRNA
						UPSTREAM	MODIFIER	NCRNA_51630	NCRNA_51630	ncRNA
38	chromosome06	4526657	CCTGGGAGAGGCGGGACGTTACAAAGTGGTATCAGAGCCGACTCTCGC	CC	46	INTERGENIC	MODIFIER
						UPSTREAM	MODIFIER	OS06G0189200	OS06T0189200-00	protein_coding
						UPSTREAM	MODIFIER	OS06G0189600	OS06T0189600-01	protein_coding
						UPSTREAM	MODIFIER	OS06G0189600	OS06T0189600-05	protein_coding
39	chromosome07	5460823	TGAAAGTTTTCAAATCTGGGTGGAAAGTTTTCAAATCTGGGT	TGAAAGTTTTCAAATCTGGGT	21	DOWNSTREAM	MODIFIER	OS07G0201100	OS07T0201100-01	protein_coding
						INTERGENIC	MODIFIER
						UPSTREAM	MODIFIER	OS07G0201300	OS07T0201300-00	protein_coding
						UPSTREAM	MODIFIER	NCRNA_17154	NCRNA_17154	ncRNA
40	chromosome07	2300179	CTGGGTCGGGGCGGCAAGG	C	18	DOWNSTREAM	MODIFIER	NCRNA_6952	NCRNA_6952	ncRNA
						INTERGENIC	MODIFIER
41	chromosome07	19611993	AGCCAAACTATTGTGCTTCTCTTGTCAAGTTCCAGTACTACGCCAAACTATTGTGCTTCTCTTGTCAAGTTCCAGTACTAC	AGCCAAACTATTGTGCTTCTCTTGTCAAGTTCCAGTACTAC	40	DOWNSTREAM	MODIFIER	OS07G0512100	OS07T0512100-01	protein_coding
						INTERGENIC	MODIFIER
						UPSTREAM	MODIFIER	OS07G0512150	OS07T0512150-00	protein_coding
						UPSTREAM	MODIFIER	OS07G0512000	OS07T0512000-01	protein_coding
						UPSTREAM	MODIFIER	NCRNA_36682	NCRNA_36682	ncRNA
42	chromosome07	21074050	AATATAATATAATATAATATAATATAATATAATATAATATAATATA	AATA	42	DOWNSTREAM	MODIFIER	NCRNA_42662	NCRNA_42662	ncRNA
						DOWNSTREAM	MODIFIER	OS07G0536300	OS07T0536300-00	protein_coding
						DOWNSTREAM	MODIFIER	NCRNA_13681	NCRNA_13681	ncRNA
						DOWNSTREAM	MODIFIER	NCRNA_43987	NCRNA_43987	ncRNA
						INTERGENIC	MODIFIER
						UPSTREAM	MODIFIER	OS07G0536400	OS07T0536400-00	protein_coding
43	chromosome07	9304903	GAAAAATGGATTAGTCT	G	16	DOWNSTREAM	MODIFIER	OS07G0263400	OS07T0263400-00	protein_coding
						INTERGENIC	MODIFIER
44	chromosome07	18179662	ATTAGATATACTTA	ATTA	10	INTERGENIC	MODIFIER
45	chromosome07	20140245	TTTTATTATTATG	T	12	INTERGENIC	MODIFIER
						UPSTREAM	MODIFIER	NCRNA_1903	NCRNA_1903	ncRNA
46	chromosome07	458552	CATTAAATGTGGA	CA	11	INTRON	MODIFIER	OS07G0108500	OS07T0108500-01	protein_coding
						UPSTREAM	MODIFIER	OS07G0108400	OS07T0108400-01	protein_coding
47	chromosome08	3761078	AAATTCCTGATGGTGATTATGAACAATTCCTGATGGTGATTATGAAC	AAATTCCTGATGGTGATTATGAAC	23	DOWNSTREAM	MODIFIER	NCRNA_11403	NCRNA_11403	ncRNA
						DOWNSTREAM	MODIFIER	OS08G0164100	OS08T0164100-01	protein_coding
						DOWNSTREAM	MODIFIER	NCRNA_2542	NCRNA_2542	ncRNA
						INTERGENIC	MODIFIER
						UPSTREAM	MODIFIER	NCRNA_11395	NCRNA_11395	ncRNA
						UPSTREAM	MODIFIER	OS08G0164000	OS08T0164000-01	protein_coding
48	chromosome08	26514773	TGGGCCTCCAAAAATTAGGGGCCTCCAAAA	TGGGCCTCCAAAA	17	DOWNSTREAM	MODIFIER	NCRNA_26529	NCRNA_26529	ncRNA
						DOWNSTREAM	MODIFIER	OS08G0531700	OS08T0531700-01	protein_coding
						DOWNSTREAM	MODIFIER	NCRNA_29001	NCRNA_29001	ncRNA
						INTERGENIC	MODIFIER
						UPSTREAM	MODIFIER	NCRNA_27103	NCRNA_27103	ncRNA
						UPSTREAM	MODIFIER	OS08G0531900	OS08T0531900-01	protein_coding
49	chromosome08	3979808	GTGATGCTGTCAGTTTGATG	GTGATG	14	DOWNSTREAM	MODIFIER	NCRNA_3859	NCRNA_3859	ncRNA
						DOWNSTREAM	MODIFIER	NCRNA_48677	NCRNA_48677	ncRNA
						DOWNSTREAM	MODIFIER	NCRNA_48719	NCRNA_48719	ncRNA
						DOWNSTREAM	MODIFIER	OS08G0168000	OS08T0168000-01	protein_coding
						INTERGENIC	MODIFIER
						UPSTREAM	MODIFIER	OS08G0168400	OS08T0168400-00	protein_coding
50	chromosome08	21076154	ACTACCCGTCTCGT	A	13	DOWNSTREAM	MODIFIER	OS08G0434566	OS08T0434566-01	protein_coding
						INTERGENIC	MODIFIER
						UPSTREAM	MODIFIER	OS08G0434500	OS08T0434500-00	protein_coding
51	chromosome08	9900019	CAGCATTTTTCAAGC	CAGC	11	INTERGENIC	MODIFIER
52	chromosome09	3833417	ATACTATAAAATTATGAGTACTA	ATACTA	17	DOWNSTREAM	MODIFIER	OS09G0250200	OS09T0250200-00	protein_coding
						DOWNSTREAM	MODIFIER	NCRNA_19094	NCRNA_19094	ncRNA
						DOWNSTREAM	MODIFIER	OS09G0250300	OS09T0250300-00	protein_coding
						DOWNSTREAM	MODIFIER	NCRNA_13736	NCRNA_13736	ncRNA
						INTERGENIC	MODIFIER
						UPSTREAM	MODIFIER	NCRNA_19993	NCRNA_19993	ncRNA
						UPSTREAM	MODIFIER	NCRNA_49356	NCRNA_49356	ncRNA
53	chromosome09	1577945	GATCTTTAGTCCCGGTTGGTAAAGATCATCTTTAGTCCCGGTT	GATCTTTAGTCCCGGTT	26	DOWNSTREAM	MODIFIER	NCRNA_43142	NCRNA_43142	ncRNA
						DOWNSTREAM	MODIFIER	OS09G0120600	OS09T0120600-00	protein_coding
						INTERGENIC	MODIFIER
						UPSTREAM	MODIFIER	NCRNA_5170	NCRNA_5170	ncRNA
						UPSTREAM	MODIFIER	NCRNA_44103	NCRNA_44103	ncRNA
54	chromosome09	16410994	CACAAAGGTGCCGGTTGGGAAGACAAAGGTGCCGGTT	CACAAAGGTGCCGGTT	21	DOWNSTREAM	MODIFIER	OS09G0441650	OS09T0441650-01	protein_coding
						INTERGENIC	MODIFIER
						UPSTREAM	MODIFIER	OS09G0441900	OS09T0441900-03	protein_coding
						UPSTREAM	MODIFIER	OS09G0441900	OS09T0441900-01	protein_coding
						UPSTREAM	MODIFIER	OS09G0441900	OS09T0441900-04	protein_coding
						UPSTREAM	MODIFIER	OS09G0441700	OS09T0441700-00	protein_coding
						UPSTREAM	MODIFIER	OS09G0441900	OS09T0441900-02	protein_coding
55	chromosome09	7219048	AATAGATAGATAGATAGATAGATAGATAGATAGATAGATA	AATAGATAGATAGATAGATAGATA	16	DOWNSTREAM	MODIFIER	OS09G0297400	OS09T0297400-01	protein_coding
						DOWNSTREAM	MODIFIER	NCRNA_10101	NCRNA_10101	ncRNA
						FRAME_SHIFT	HIGH	OS09G0297300	OS09T0297300-00	protein_coding
						UTR_3_PRIME	MODIFIER	OS09G0297200	OS09T0297200-00	protein_coding
56	chromosome09	3639390	TCGTTTTGTTGAAGTA	T	15	INTERGENIC	MODIFIER
						UPSTREAM	MODIFIER	NCRNA_12669	NCRNA_12669	ncRNA
57	chromosome10	11603940	CAACCAACCACTGTATGAAG	CAACCAACC	13	DOWNSTREAM	MODIFIER	OS10G0369600	OS10T0369600-01	protein_coding
						DOWNSTREAM	MODIFIER	NCRNA_22072	NCRNA_22072	ncRNA
						DOWNSTREAM	MODIFIER	NCRNA_4398	NCRNA_4398	ncRNA
						INTERGENIC	MODIFIER
						UPSTREAM	MODIFIER	OS10G0369750	OS10T0369750-00	protein_coding
						UPSTREAM	MODIFIER	NCRNA_21047	NCRNA_21047	ncRNA
						UPSTREAM	MODIFIER	OS10G0369500	OS10T0369500-01	protein_coding
58	chromosome11	513016	CGTTTCAGGATTTATAAATTA	C	20	DOWNSTREAM	MODIFIER	NCRNA_27907	NCRNA_27907	ncRNA
						INTERGENIC	MODIFIER
						UPSTREAM	MODIFIER	NCRNA_27206	NCRNA_27206	ncRNA
59	chromosome11	27856456	GTAGGCAACTTC	G	11	DOWNSTREAM	MODIFIER	NCRNA_5274	NCRNA_5274	ncRNA
						INTERGENIC	MODIFIER
60	chromosome11	4435170	TGGATCGAGAAATGGACGTCCGAGATTCG	TG	27	DOWNSTREAM	MODIFIER	OS11G0187150	OS11T0187150-00	protein_coding
						INTERGENIC	MODIFIER
						UPSTREAM	MODIFIER	OS11G0187200	OS11T0187200-00	protein_coding
						UPSTREAM	MODIFIER	OS11G0187100	OS11T0187100-00	protein_coding
61	chromosome11	28660429	TCACATGAAATATAGATACACATGAAAT	TCACATGAAAT	17	DOWNSTREAM	MODIFIER	NCRNA_14739	NCRNA_14739	ncRNA
						DOWNSTREAM	MODIFIER	OS11G0700100	OS11T0700100-01	protein_coding
						INTERGENIC	MODIFIER
						UPSTREAM	MODIFIER	NCRNA_14657	NCRNA_14657	ncRNA
62	chromosome11	15719706	CAAAGTAATTAAGTT	C	14	DOWNSTREAM	MODIFIER	NCRNA_44587	NCRNA_44587	ncRNA
						DOWNSTREAM	MODIFIER	OS11G0461000	OS11T0461000-03	protein_coding
						INTRON	MODIFIER	OS11G0461000	OS11T0461000-01	protein_coding
63	chromosome11	27857763	TACCAAAATTATAATCCTTGA	TA	19	DOWNSTREAM	MODIFIER	NCRNA_5274	NCRNA_5274	ncRNA
						INTERGENIC	MODIFIER
64	chromosome11	213306	GAAATAAAAGACCAAACTAA	GA	18	INTERGENIC	MODIFIER
65	chromosome11	16464383	TTTAATATAAATTA	TTTA	10	INTERGENIC	MODIFIER
						UPSTREAM	MODIFIER	OS11G0475200	OS11T0475200-00	ncRNA
66	chromosome11	27859327	ATGTATTACCATAGGTACTTGTA	ATGTA	18	INTERGENIC	MODIFIER
						UPSTREAM	MODIFIER	NCRNA_5274	NCRNA_5274	ncRNA
67	chromosome12	12536227	CTTGAACTGTACTGT	C	14	DOWNSTREAM	MODIFIER	NCRNA_36093	NCRNA_36093	ncRNA
						INTERGENIC	MODIFIER

## Sheet: IL50-13
Effect of unique InDels with length >=10 in different regions of IL50-13 genome
Note: InDels imparting low, moderate and high effects on different regions of the genome were highlighted in red colour
S.No.	Insertions	InDel Position	InDel change (From)	InDel change (To)	InDel Length	Region of SNP effect	Type of effect	Gene	Transcript	Gene Type
1	chromosome01	4593197	GATCCAAA	GATCCAAAGTTTAATCCAAA	12	DOWNSTREAM	MODIFIER	NCRNA_35766	NCRNA_35766	ncRNA
						DOWNSTREAM	MODIFIER	NCRNA_4584	NCRNA_4584	ncRNA
						DOWNSTREAM	MODIFIER	OS01G0186400	OS01T0186400-01	protein_coding
						INTERGENIC	MODIFIER
2	chromosome01	14192113	CCCGCTATAGCTG	CCCGCTATAGCTGCCGCTATAGCTG	12	DOWNSTREAM	MODIFIER	NCRNA_50066	NCRNA_50066	ncRNA
						DOWNSTREAM	MODIFIER	NCRNA_45389	NCRNA_45389	ncRNA
						INTERGENIC	MODIFIER
						UPSTREAM	MODIFIER	NCRNA_28195	NCRNA_28195	ncRNA
3	chromosome01	4978406	ACGCCGCCGCCG	ACGCCGCCGCCGCCGCCGCCGCCG	12	DOWNSTREAM	MODIFIER	OS01G0192600	OS01T0192600-01	protein_coding
						DOWNSTREAM	MODIFIER	OS01G0192500	OS01T0192500-00	protein_coding
						INTERGENIC	MODIFIER
						UPSTREAM	MODIFIER	OS01G0192550	OS01T0192550-01	protein_coding
						UPSTREAM	MODIFIER	NCRNA_39034	NCRNA_39034	ncRNA
						UPSTREAM	MODIFIER	OS01G0192700	OS01T0192700-00	ncRNA
						UPSTREAM	MODIFIER	OS01G0192300	OS01T0192300-01	protein_coding
						UPSTREAM	MODIFIER	OS01G0192401	OS01T0192401-00	protein_coding
4	chromosome01	23905096	A	AAATGCGGGGAGTCCG	15	DOWNSTREAM	MODIFIER	NCRNA_18897	NCRNA_18897	ncRNA
						INTERGENIC	MODIFIER
						UPSTREAM	MODIFIER	NCRNA_20358	NCRNA_20358	ncRNA
5	chromosome02	6423109	CGTACCTATATATG	CGTACCTATATATGTACCTATATATG	12	CODON_CHANGE_PLUS_CODON_INSERTION	MODERATE	OS02G0214633	OS02T0214633-00	protein_coding
						DOWNSTREAM	MODIFIER	OS02G0214900	OS02T0214900-01	protein_coding
						STOP_GAINED	HIGH	OS02G0214633	OS02T0214633-00	protein_coding
						UPSTREAM	MODIFIER	OS02G0214766	OS02T0214766-00	protein_coding
6	chromosome02	12563141	CAGTAGATGGTATA	CAGTAGATGGTATAGTAGATGGTATA	12	DOWNSTREAM	MODIFIER	NCRNA_9790	NCRNA_9790	ncRNA
						INTERGENIC	MODIFIER
						UPSTREAM	MODIFIER	OS02G0316800	OS02T0316800-01	protein_coding
7	chromosome03	10748584	AGCGGCGGTCAGACCGGCGGCGG	AGCGGCGGTCAGACCGGCGGCGGTCAGACCGGCGGCGG	15	DOWNSTREAM	MODIFIER	NCRNA_767	NCRNA_767	ncRNA
						UPSTREAM	MODIFIER	NCRNA_52344	NCRNA_52344	ncRNA
						UPSTREAM	MODIFIER	OS03G0304400	OS03T0304400-01	protein_coding
						UTR_3_PRIME	MODIFIER	OS03G0304100	OS03T0304100-01	protein_coding
8	chromosome04	33835787	GT	GTTTATATTTAATACAAATTAGCTAATTAGTTTTGTAAGTATT	41	INTERGENIC	MODIFIER
						UPSTREAM	MODIFIER	OS04G0662900	OS04T0662900-01	protein_coding
						UPSTREAM	MODIFIER	OS04G0662900	OS04T0662900-02	protein_coding
						UPSTREAM	MODIFIER	OS04G0663100	OS04T0663100-01	protein_coding
9	chromosome04	11784436	ACAGGAGAGGGCAG	ACAGGAGAGGGCAGGAGAGGGCAG	10	INTRON	MODIFIER	OS04G0278200	OS04T0278200-01	protein_coding
						INTRON	MODIFIER	OS04G0278200	OS04T0278200-02	protein_coding
						INTRON	MODIFIER	OS04G0278550	OS04T0278550-00	protein_coding
						UPSTREAM	MODIFIER	NCRNA_40775	NCRNA_40775	ncRNA
10	chromosome05	16419431	T	TTTGGGGGGGGGTAAAACTTTATCTTTTTTTTTG	34	DOWNSTREAM	MODIFIER	OS05G0348100	OS05T0348100-01	protein_coding
						DOWNSTREAM	MODIFIER	NCRNA_1596	NCRNA_1596	ncRNA
						INTERGENIC	MODIFIER
						UPSTREAM	MODIFIER	NCRNA_10273	NCRNA_10273	ncRNA
11	chromosome05	7304587	C	CCCTTTTTGCTAT	12	DOWNSTREAM	MODIFIER	NCRNA_4823	NCRNA_4823	ncRNA
						INTERGENIC	MODIFIER
12	chromosome05	17859560	CAGAA	CAGAAAAGCTTAAGAA	11	DOWNSTREAM	MODIFIER	OS05G0371100	OS05T0371100-00	protein_coding
						DOWNSTREAM	MODIFIER	NCRNA_41303	NCRNA_41303	ncRNA
						INTERGENIC	MODIFIER
						UPSTREAM	MODIFIER	OS05G0371166	OS05T0371166-01	ncRNA
13	chromosome06	14170553	TG	TGCGGTCAGATGG	11	DOWNSTREAM	MODIFIER	NCRNA_49040	NCRNA_49040	ncRNA
						FRAME_SHIFT	HIGH	OS06G0349800	OS06T0349800-01	protein_coding
						UPSTREAM	MODIFIER	NCRNA_49011	NCRNA_49011	ncRNA
14	chromosome07	2211095	GTGAGGTACCA	GTGAGGTACCATGAGGTACCA	10	DOWNSTREAM	MODIFIER	OS07G0143401	OS07T0143401-00	protein_coding
						DOWNSTREAM	MODIFIER	NCRNA_16661	NCRNA_16661	ncRNA
						DOWNSTREAM	MODIFIER	OS07G0143500	OS07T0143500-01	ncRNA
						DOWNSTREAM	MODIFIER	OS07G0143200	OS07T0143200-00	protein_coding
						INTERGENIC	MODIFIER
						UPSTREAM	MODIFIER	NCRNA_32428	NCRNA_32428	ncRNA
						UPSTREAM	MODIFIER	NCRNA_1037	NCRNA_1037	ncRNA
						UPSTREAM	MODIFIER	NCRNA_5538	NCRNA_5538	ncRNA
15	chromosome07	929768	TTT	TTTCTACAAACTGTTGAAAGTCCTTGCTT	26	FRAME_SHIFT	HIGH	OS07G0117000	OS07T0117000-01	protein_coding
						UPSTREAM	MODIFIER	OS07G0116900	OS07T0116900-01	protein_coding
16	chromosome07	16071944	A	ATGCAAATATACGT	13	INTERGENIC	MODIFIER
						UPSTREAM	MODIFIER	NCRNA_35742	NCRNA_35742	ncRNA
						UPSTREAM	MODIFIER	NCRNA_9266	NCRNA_9266	ncRNA
						UPSTREAM	MODIFIER	NCRNA_1199	NCRNA_1199	ncRNA
						UPSTREAM	MODIFIER	NCRNA_42538	NCRNA_42538	ncRNA
17	chromosome08	25254561	TTT	TTTCTTTCCTTCTT	11	DOWNSTREAM	MODIFIER	OS08G0509100	OS08T0509100-01	protein_coding
						DOWNSTREAM	MODIFIER	OS08G0509300	OS08T0509300-00	protein_coding
						UPSTREAM	MODIFIER	NCRNA_48015	NCRNA_48015	ncRNA
						UPSTREAM	MODIFIER	NCRNA_32633	NCRNA_32633	ncRNA
						UTR_5_PRIME	MODIFIER	OS08G0509200	OS08T0509200-02	protein_coding
18	chromosome08	20086143	A	ACATTAAAATAGGAG	14	INTERGENIC	MODIFIER
19	chromosome09	2672987	CGTGCCTACCATAGCCGGTCAGAC	CGTGCCTACCATAGCCGGTCAGACTGTGCCTACCATAGCCGGTCAGAC	24	DOWNSTREAM	MODIFIER	OS09G0135100	OS09T0135100-00	protein_coding
						INTERGENIC	MODIFIER
						UPSTREAM	MODIFIER	OS09G0135200	OS09T0135200-01	protein_coding
20	chromosome09	10161275	AAAT	AAATTAAAATAATGATTGACAAT	19	DOWNSTREAM	MODIFIER	OS09G0334800	OS09T0334800-01	protein_coding
						INTERGENIC	MODIFIER
						UPSTREAM	MODIFIER	OS09G0334900	OS09T0334900-00	protein_coding
21	chromosome09	19146271	GGCTCTCTACA	GGCTCTCTACATATATAAGCTCTCTACA	17	DOWNSTREAM	MODIFIER	OS09G0494300	OS09T0494300-02	protein_coding
						INTERGENIC	MODIFIER
						UPSTREAM	MODIFIER	OS09G0494200	OS09T0494200-01	protein_coding
						UPSTREAM	MODIFIER	OS09G0494200	OS09T0494200-02	protein_coding
22	chromosome10	11188068	AGCCCATT	AGCCCATTTATGGCCCATT	11	DOWNSTREAM	MODIFIER	OS10G0361900	OS10T0361900-00	protein_coding
						DOWNSTREAM	MODIFIER	OS10G0362300	OS10T0362300-01	protein_coding
						DOWNSTREAM	MODIFIER	NCRNA_26373	NCRNA_26373	ncRNA
						INTERGENIC	MODIFIER
						UPSTREAM	MODIFIER	NCRNA_40152	NCRNA_40152	ncRNA
						UPSTREAM	MODIFIER	NCRNA_25844	NCRNA_25844	ncRNA
23	chromosome10	974681	CAGAG	CAGAGCTATGGCCTGACTAGAG	17	DOWNSTREAM	MODIFIER	OS10G0115200	OS10T0115200-01	protein_coding
						INTRON	MODIFIER	OS10G0114850	OS10T0114850-00	ncRNA
						UPSTREAM	MODIFIER	NCRNA_40391	NCRNA_40391	ncRNA
24	chromosome10	15191667	A	AATGACCATTAATCT	14	DOWNSTREAM	MODIFIER	OS10G0427100	OS10T0427100-01	protein_coding
						INTERGENIC	MODIFIER
25	chromosome10	10562670	GTTGTCATGGCT	GTTGTCATGGCTTGTCATGGCT	10	DOWNSTREAM	MODIFIER	NCRNA_4738	NCRNA_4738	ncRNA
						DOWNSTREAM	MODIFIER	OS10G0349400	OS10T0349400-00	protein_coding
						DOWNSTREAM	MODIFIER	OS10G0349300	OS10T0349300-01	protein_coding
						INTERGENIC	MODIFIER
26	chromosome10	7169992	ACATAAGCATCATATTAATATCATC	ACATAAGCATCATATTAATATCATCATAAGCATCATATTAATATCATC	23	INTERGENIC	MODIFIER
27	chromosome10	13396066	CTTATTCAAAAAATTTAAGT	CTTATTCAAAAAATTTAAGTTACATGTTTGACCGTTCGTTTTATTCAAAAAATTTAAGT	39	INTRON	MODIFIER	OS10G0397900	OS10T0397900-00	protein_coding
28	chromosome11	19125440	AAAAAA	AAAAAAACAATGAAAGTTTGAAAAA	19	DOWNSTREAM	MODIFIER	OS11G0527100	OS11T0527100-01	protein_coding
						DOWNSTREAM	MODIFIER	NCRNA_18889	NCRNA_18889	ncRNA
						DOWNSTREAM	MODIFIER	NCRNA_6739	NCRNA_6739	ncRNA
						INTRON	MODIFIER	OS11G0526900	OS11T0526900-01	ncRNA
						UPSTREAM	MODIFIER	OS11G0527000	OS11T0527000-01	protein_coding
						UPSTREAM	MODIFIER	OS11G0527150	OS11T0527150-01	protein_coding
						UPSTREAM	MODIFIER	NCRNA_19799	NCRNA_19799	ncRNA
						UPSTREAM	MODIFIER	NCRNA_6886	NCRNA_6886	ncRNA
29	chromosome11	22679189	ACGCATCCGCGT	ACGCATCCGCGTCGCATCCGCGT	11	UTR_5_PRIME	MODIFIER	OS11G0596000	OS11T0596000-00	protein_coding
30	chromosome12	12537084	TGCA	TGCAATATGTATAGCA	12	DOWNSTREAM	MODIFIER	NCRNA_36093	NCRNA_36093	ncRNA
						INTERGENIC	MODIFIER
S.No.	Deletions	InDel Position	InDel change (From)	InDel change (To)	InDel Length	Region of SNP effect	Type of effect	Gene	Gene Type	Transcript
1	chromosome01	41849383	TCTAACCTAGTAGACCCTAACCTAGTAGACC	TCTAACCTAGTAGACC	15	DOWNSTREAM	MODIFIER	NCRNA_28652	NCRNA_28652	ncRNA
						DOWNSTREAM	MODIFIER	OS01G0949900	OS01T0949900-01	protein_coding
						DOWNSTREAM	MODIFIER	OS01G0950000	OS01T0950000-01	protein_coding
						DOWNSTREAM	MODIFIER	OS01G0949800	OS01T0949800-01	protein_coding
						DOWNSTREAM	MODIFIER	OS01G0950200	OS01T0950200-01	protein_coding
						INTERGENIC	MODIFIER
						UPSTREAM	MODIFIER	NCRNA_31961	NCRNA_31961	ncRNA
						UPSTREAM	MODIFIER	OS01G0950300	OS01T0950300-01	protein_coding
						UPSTREAM	MODIFIER	OS01G0950100	OS01T0950100-00	ncRNA
2	chromosome01	32133544	TTTTTTCCTTCTT	TTT	10	DOWNSTREAM	MODIFIER	NCRNA_37587	NCRNA_37587	ncRNA
						DOWNSTREAM	MODIFIER	NCRNA_52764	NCRNA_52764	ncRNA
						DOWNSTREAM	MODIFIER	NCRNA_13411	NCRNA_13411	ncRNA
						FRAME_SHIFT	HIGH	OS01G0763600	OS01T0763600-01	protein_coding
						FRAME_SHIFT	HIGH	OS01G0763600	OS01T0763600-02	protein_coding
						STOP_LOST	HIGH	OS01G0763600	OS01T0763600-01	protein_coding
						STOP_LOST	HIGH	OS01G0763600	OS01T0763600-02	protein_coding
						UPSTREAM	MODIFIER	NCRNA_40328	NCRNA_40328	ncRNA
						UPSTREAM	MODIFIER	OS01G0763700	OS01T0763700-01	protein_coding
3	chromosome01	26976154	CTGTGGTGACACGTGGGA	C	17	DOWNSTREAM	MODIFIER	OS01G0660900	OS01T0660900-00	protein_coding
						DOWNSTREAM	MODIFIER	OS01G0660850	OS01T0660850-01	ncRNA
						FRAME_SHIFT	HIGH	OS01G0661000	OS01T0661000-01	protein_coding
						FRAME_SHIFT	HIGH	OS01G0661000	OS01T0661000-02	protein_coding
						FRAME_SHIFT	HIGH	OS01G0661200	OS01T0661200-00	protein_coding
4	chromosome01	40493312	TTAAAAATTTTATAAAA	TTAAAA	11	DOWNSTREAM	MODIFIER	OS01G0924800	OS01T0924800-00	protein_coding
						DOWNSTREAM	MODIFIER	NCRNA_32844	NCRNA_32844	ncRNA
						DOWNSTREAM	MODIFIER	NCRNA_13324	NCRNA_13324	ncRNA
						INTERGENIC	MODIFIER
						UPSTREAM	MODIFIER	NCRNA_11808	NCRNA_11808	ncRNA
						UPSTREAM	MODIFIER	OS01G0924700	OS01T0924700-01	protein_coding
5	chromosome01	23904782	GTCTTCATGGATGATATTTCAGTCTATGGTAAAT	G	33	DOWNSTREAM	MODIFIER	NCRNA_18897	NCRNA_18897	ncRNA
						INTERGENIC	MODIFIER
						UPSTREAM	MODIFIER	NCRNA_20358	NCRNA_20358	ncRNA
6	chromosome01	34554175	ACTGGAACTGGATGATT	A	16	DOWNSTREAM	MODIFIER	OS01G0812900	OS01T0812900-01	protein_coding
						INTERGENIC	MODIFIER
						UPSTREAM	MODIFIER	OS01G0812800	OS01T0812800-01	protein_coding
						UPSTREAM	MODIFIER	OS01G0812850	OS01T0812850-00	protein_coding
						UPSTREAM	MODIFIER	OS01G0812600	OS01T0812600-01	protein_coding
7	chromosome01	13299194	GTAGTTTGAAATTAGTTTGAA	GTAGTTTGAA	11	DOWNSTREAM	MODIFIER	OS01G0338100	OS01T0338100-00	protein_coding
						INTRON	MODIFIER	OS01G0338200	OS01T0338200-01	protein_coding
						UPSTREAM	MODIFIER	OS01G0338150	OS01T0338150-01	protein_coding
8	chromosome01	2316210	ACTTTTCAGTCACATC	AC	14	INTERGENIC	MODIFIER
						UPSTREAM	MODIFIER	NCRNA_25972	NCRNA_25972	ncRNA
9	chromosome01	12045347	CATCTATCTCTTGAT	CAT	12	INTERGENIC	MODIFIER
						UPSTREAM	MODIFIER	NCRNA_38673	NCRNA_38673	ncRNA
10	chromosome02	1105428	CGGCATGTATTTATATTG	CG	16	DOWNSTREAM	MODIFIER	OS02G0121200	OS02T0121200-01	protein_coding
						INTERGENIC	MODIFIER
						UPSTREAM	MODIFIER	OS02G0121100	OS02T0121100-01	protein_coding
						UPSTREAM	MODIFIER	NCRNA_46110	NCRNA_46110	ncRNA
11	chromosome03	24062935	AATTAATTTCAAAATATTAAAACT	A	23	DOWNSTREAM	MODIFIER	NCRNA_32824	NCRNA_32824	ncRNA
						DOWNSTREAM	MODIFIER	NCRNA_11025	NCRNA_11025	ncRNA
						INTERGENIC	MODIFIER
						UPSTREAM	MODIFIER	NCRNA_32516	NCRNA_32516	ncRNA
						UPSTREAM	MODIFIER	NCRNA_15888	NCRNA_15888	ncRNA
12	chromosome03	18506778	TTGTTATATCC	T	10	DOWNSTREAM	MODIFIER	NCRNA_14275	NCRNA_14275	ncRNA
						INTERGENIC	MODIFIER
						UPSTREAM	MODIFIER	NCRNA_14290	NCRNA_14290	ncRNA
13	chromosome03	6829014	CTATTGAAAAAAAAGATCATCTAAAACATAT	CTAT	27	INTRON	MODIFIER	OS03G0229100	OS03T0229100-00	protein_coding
14	chromosome04	26708282	CATCAATGACAAAGTGGTATAACTCAT	C	26	DOWNSTREAM	MODIFIER	NCRNA_4913	NCRNA_4913	ncRNA
						DOWNSTREAM	MODIFIER	OS04G0534166	OS04T0534166-00	protein_coding
						DOWNSTREAM	MODIFIER	OS04G0534400	OS04T0534400-01	protein_coding
						UPSTREAM	MODIFIER	OS04G0534300	OS04T0534300-01	protein_coding
						UTR_3_PRIME	MODIFIER	OS04G0534200	OS04T0534200-01	protein_coding
15	chromosome04	14883002	CTTTAGTCCCGGTT	CTT	11	DOWNSTREAM	MODIFIER	NCRNA_19485	NCRNA_19485	ncRNA
						INTERGENIC	MODIFIER
						UPSTREAM	MODIFIER	NCRNA_20178	NCRNA_20178	ncRNA
16	chromosome04	19861370	CTATCATTTGATT	CT	11	DOWNSTREAM	MODIFIER	OS04G0401400	OS04T0401400-01	protein_coding
						INTERGENIC	MODIFIER
						UPSTREAM	MODIFIER	OS04G0401300	OS04T0401300-01	protein_coding
17	chromosome04	15283898	TATTATAGGTGCCGG	T	14	DOWNSTREAM	MODIFIER	NCRNA_10195	NCRNA_10195	ncRNA
						INTERGENIC	MODIFIER
						UPSTREAM	MODIFIER	NCRNA_49463	NCRNA_49463	ncRNA
						UPSTREAM	MODIFIER	OS04G0329200	OS04T0329200-00	protein_coding
18	chromosome04	11429045	GTTTCACTCTTGCTTTT	GTT	14	INTRON	MODIFIER	OS04G0272500	OS04T0272500-01	protein_coding
19	chromosome05	28442276	TTTGCGCGCCCAT	TT	11	DOWNSTREAM	MODIFIER	OS05G0570900	OS05T0570900-00	protein_coding
						DOWNSTREAM	MODIFIER	OS05G0571000	OS05T0571000-01	protein_coding
						DOWNSTREAM	MODIFIER	OS05G0571000	OS05T0571000-02	protein_coding
						INTERGENIC	MODIFIER
20	chromosome05	3389575	GTATATATTATATATATAT	GTATATAT	11	DOWNSTREAM	MODIFIER	NCRNA_34165	NCRNA_34165	ncRNA
						INTERGENIC	MODIFIER
						UPSTREAM	MODIFIER	NCRNA_9483	NCRNA_9483	ncRNA
21	chromosome05	10381820	GAGGGTGCATAATGGA	G	15	INTERGENIC	MODIFIER
22	chromosome05	12652649	AAGAAACAAAGGAGAA	AAGAA	11	INTERGENIC	MODIFIER
23	chromosome05	8478457	TTATAAAACTA	T	10	INTERGENIC	MODIFIER
						UPSTREAM	MODIFIER	OS05G0239151	OS05T0239151-00	protein_coding
						UPSTREAM	MODIFIER	OS05G0239100	OS05T0239100-01	protein_coding
24	chromosome05	13466516	GGACTCCACGCCGTTT	G	15	INTERGENIC	MODIFIER
						UPSTREAM	MODIFIER	NCRNA_1020	NCRNA_1020	ncRNA
25	chromosome06	27616842	GAGAGATAAGAAA	GA	11	DOWNSTREAM	MODIFIER	OS06G0666800	OS06T0666800-01	protein_coding
						INTERGENIC	MODIFIER
26	chromosome06	31136438	ATTTAATTTTTAAGAATT	AT	16	DOWNSTREAM	MODIFIER	NCRNA_29937	NCRNA_29937	ncRNA
						DOWNSTREAM	MODIFIER	OS06G0730600	OS06T0730600-01	protein_coding
						DOWNSTREAM	MODIFIER	OS06G0730500	OS06T0730500-01	protein_coding
						INTERGENIC	MODIFIER
						UPSTREAM	MODIFIER	NCRNA_28697	NCRNA_28697	ncRNA
27	chromosome06	21366517	CCAGTATATACTGGCAGTATATA	CCAGTATATA	13	DOWNSTREAM	MODIFIER	OS06G0558900	OS06T0558900-01	protein_coding
						DOWNSTREAM	MODIFIER	NCRNA_15664	NCRNA_15664	ncRNA
						INTERGENIC	MODIFIER
						UPSTREAM	MODIFIER	NCRNA_26393	NCRNA_26393	ncRNA
						UPSTREAM	MODIFIER	NCRNA_15699	NCRNA_15699	ncRNA
28	chromosome06	13978402	TTCTCAAACATACT	TT	12	DOWNSTREAM	MODIFIER	OS06G0347300	OS06T0347300-00	protein_coding
						INTERGENIC	MODIFIER
29	chromosome06	18094474	CTTAATTGTCAT	CT	10	INTERGENIC	MODIFIER
30	chromosome07	132426	AAAGTTTTTGAATAAG	AAAG	12	DOWNSTREAM	MODIFIER	OS07G0102300	OS07T0102300-01	protein_coding
						DOWNSTREAM	MODIFIER	NCRNA_41339	NCRNA_41339	ncRNA
						DOWNSTREAM	MODIFIER	OS07G0102100	OS07T0102100-02	protein_coding
						DOWNSTREAM	MODIFIER	OS07G0102100	OS07T0102100-01	protein_coding
						INTERGENIC	MODIFIER
						UPSTREAM	MODIFIER	OS07G0102200	OS07T0102200-01	protein_coding
						UPSTREAM	MODIFIER	OS07G0102150	OS07T0102150-00	protein_coding
31	chromosome07	27798007	AATATGTTGGTTGTACTA	AA	16	DOWNSTREAM	MODIFIER	OS07G0659600	OS07T0659600-00	protein_coding
						DOWNSTREAM	MODIFIER	NCRNA_26302	NCRNA_26302	ncRNA
						DOWNSTREAM	MODIFIER	NCRNA_34021	NCRNA_34021	ncRNA
						DOWNSTREAM	MODIFIER	NCRNA_20346	NCRNA_20346	ncRNA
						FRAME_SHIFT	HIGH	OS07G0659500	OS07T0659500-01	protein_coding
						UPSTREAM	MODIFIER	NCRNA_27245	NCRNA_27245	ncRNA
						UPSTREAM	MODIFIER	NCRNA_21509	NCRNA_21509	ncRNA
32	chromosome07	16889317	CGACACGGTCTCCAAAACA	C	18	DOWNSTREAM	MODIFIER	OS07G0471200	OS07T0471200-01	protein_coding
						INTRON	MODIFIER	OS07G0471100	OS07T0471100-01	protein_coding
						UPSTREAM	MODIFIER	OS07G0471050	OS07T0471050-01	protein_coding
33	chromosome07	25861261	TTCGCCCCCCTG	T	11	EXON	MODIFIER	NCRNA_21286	NCRNA_21286	ncRNA
						EXON	MODIFIER	NCRNA_24710	NCRNA_24710	ncRNA
						UPSTREAM	MODIFIER	NCRNA_44593	NCRNA_44593	ncRNA
34	chromosome07	24232901	TGGCGAGCCGA	T	10	INTERGENIC	MODIFIER
35	chromosome08	22328696	CCGGCGATCTTTAGC	CC	13	DOWNSTREAM	MODIFIER	NCRNA_47043	NCRNA_47043	ncRNA
						DOWNSTREAM	MODIFIER	NCRNA_741	NCRNA_741	ncRNA
						DOWNSTREAM	MODIFIER	NCRNA_1434	NCRNA_1434	ncRNA
						INTERGENIC	MODIFIER
						UPSTREAM	MODIFIER	NCRNA_1491	NCRNA_1491	ncRNA
						UPSTREAM	MODIFIER	NCRNA_6595	NCRNA_6595	ncRNA
						UPSTREAM	MODIFIER	NCRNA_37841	NCRNA_37841	ncRNA
36	chromosome08	17533292	CGATTAAAGATGTACAACGT	C	19	INTERGENIC	MODIFIER
37	chromosome09	9582910	ACCTGTGACGGGTGGGTGGAGCC	ACC	20	INTERGENIC	MODIFIER
						UPSTREAM	MODIFIER	OS09G0326100	OS09T0326100-01	protein_coding
						UPSTREAM	MODIFIER	NCRNA_50269	NCRNA_50269	ncRNA
38	chromosome10	770547	TTATACTTACAAAGTACTATAC	TTATAC	16	DOWNSTREAM	MODIFIER	OS10G0110800	OS10T0110800-01	protein_coding
						DOWNSTREAM	MODIFIER	OS10G0110800	OS10T0110800-02	protein_coding
						INTERGENIC	MODIFIER
						UPSTREAM	MODIFIER	OS10G0110950	OS10T0110950-00	protein_coding
						UPSTREAM	MODIFIER	NCRNA_8069	NCRNA_8069	ncRNA
39	chromosome10	7833353	CATTTTGAACTTTAACCCTCCACATGCA	C	27	DOWNSTREAM	MODIFIER	NCRNA_44277	NCRNA_44277	ncRNA
						INTERGENIC	MODIFIER
						UPSTREAM	MODIFIER	NCRNA_2765	NCRNA_2765	ncRNA
40	chromosome10	5600000	CTCTTATTGGAGCTAGTGACATTCTTATTGGAGCTAGTGACATTCTT	CTCTTATTGGAGCTAGTGACATTCTT	21	DOWNSTREAM	MODIFIER	OS10G0181600	OS10T0181600-02	protein_coding
						DOWNSTREAM	MODIFIER	OS10G0181600	OS10T0181600-01	protein_coding
						INTRON	MODIFIER	OS10G0181700	OS10T0181700-01	protein_coding
						INTRON	MODIFIER	OS10G0181800	OS10T0181800-00	protein_coding
						UPSTREAM	MODIFIER	OS10G0181700	OS10T0181700-02	protein_coding
41	chromosome10	13492867	TGCAAGTAGAAA	T	11	DOWNSTREAM	MODIFIER	OS10G0400200	OS10T0400200-01	protein_coding
						UTR_5_PRIME	MODIFIER	OS10G0400100	OS10T0400100-01	protein_coding
42	chromosome10	7169857	TATTGCAAGCTGAGATCAAA	TA	18	INTERGENIC	MODIFIER
43	chromosome10	8890450	CACATCCTGAT	C	10	INTERGENIC	MODIFIER
						UPSTREAM	MODIFIER	OS10G0323000	OS10T0323000-01	protein_coding
						UPSTREAM	MODIFIER	NCRNA_48788	NCRNA_48788	ncRNA
44	chromosome10	173136	TTAATGATCAG	T	10	INTERGENIC	MODIFIER
						UPSTREAM	MODIFIER	OS10G0102200	OS10T0102200-00	protein_coding
45	chromosome11	17368577	CTAGACATATACATTAGACATATACAT	CTAGACATATACAT	13	DOWNSTREAM	MODIFIER	NCRNA_53282	NCRNA_53282	ncRNA
						INTERGENIC	MODIFIER
46	chromosome11	18981703	GGTGAGGCATGAAACACTTACGTG	GGTG	20	DOWNSTREAM	MODIFIER	NCRNA_32116	NCRNA_32116	ncRNA
						DOWNSTREAM	MODIFIER	OS11G0524051	OS11T0524051-00	protein_coding
						INTERGENIC	MODIFIER
						UPSTREAM	MODIFIER	OS11G0524300	OS11T0524300-01	protein_coding
47	chromosome11	14780536	AGACGAATCTTTTAAGCTTGAT	A	21	DOWNSTREAM	MODIFIER	NCRNA_4951	NCRNA_4951	ncRNA
						INTERGENIC	MODIFIER
48	chromosome11	19125286	TAAACCATTGATTTTCC	T	16	DOWNSTREAM	MODIFIER	OS11G0527100	OS11T0527100-01	protein_coding
						DOWNSTREAM	MODIFIER	NCRNA_18889	NCRNA_18889	ncRNA
						DOWNSTREAM	MODIFIER	NCRNA_6739	NCRNA_6739	ncRNA
						INTRON	MODIFIER	OS11G0526900	OS11T0526900-01	ncRNA
						UPSTREAM	MODIFIER	OS11G0527000	OS11T0527000-01	protein_coding
						UPSTREAM	MODIFIER	OS11G0527150	OS11T0527150-01	protein_coding
						UPSTREAM	MODIFIER	NCRNA_19799	NCRNA_19799	ncRNA
						UPSTREAM	MODIFIER	NCRNA_6886	NCRNA_6886	ncRNA
49	chromosome11	26913484	TCAAAGTCAAAC	TC	10	DOWNSTREAM	MODIFIER	NCRNA_14024	NCRNA_14024	ncRNA
						INTERGENIC	MODIFIER
						UPSTREAM	MODIFIER	OS11G0667000	OS11T0667000-00	protein_coding
50	chromosome11	5379175	ATCAACCATAGT	AT	10	DOWNSTREAM	MODIFIER	OS11G0206600	OS11T0206600-01	protein_coding
						DOWNSTREAM	MODIFIER	OS11G0206600	OS11T0206600-02	protein_coding
						DOWNSTREAM	MODIFIER	OS11G0206600	OS11T0206600-03	protein_coding
						FRAME_SHIFT	HIGH	OS11G0206700	OS11T0206700-01	protein_coding
						FRAME_SHIFT	HIGH	OS11G0206700	OS11T0206700-02	protein_coding
						STOP_LOST	HIGH	OS11G0206700	OS11T0206700-02	protein_coding
51	chromosome11	17693525	TACTAGAATGACAA	TA	12	DOWNSTREAM	MODIFIER	NCRNA_38958	NCRNA_38958	ncRNA
						INTERGENIC	MODIFIER
						UPSTREAM	MODIFIER	OS11G0497350	OS11T0497350-00	protein_coding
52	chromosome11	18061181	CATTGTATTCG	C	10	INTERGENIC	MODIFIER
						UPSTREAM	MODIFIER	NCRNA_45988	NCRNA_45988	ncRNA
53	chromosome11	27423884	TCCGTATGTAAACTGC	TC	14	INTERGENIC	MODIFIER
						UPSTREAM	MODIFIER	OS11G0678400	OS11T0678400-00	protein_coding
54	chromosome11	16460197	AAGCCGCCGCCGCAGCCGCCGCCG	AAGCCGCCGCCG	12	INTRON	MODIFIER	OS11G0475200	OS11T0475200-00	ncRNA
55	chromosome12	3444238	AACATTTCAAAAC	A	12	DOWNSTREAM	MODIFIER	NCRNA_19947	NCRNA_19947	ncRNA
						INTERGENIC	MODIFIER
						UPSTREAM	MODIFIER	NCRNA_20339	NCRNA_20339	ncRNA
						UPSTREAM	MODIFIER	NCRNA_38032	NCRNA_38032	ncRNA
						UPSTREAM	MODIFIER	OS12G0168100	OS12T0168100-01	protein_coding
						UPSTREAM	MODIFIER	NCRNA_40378	NCRNA_40378	ncRNA
56	chromosome12	8395940	GTAACACCAACCGGGACTAA	GTAA	16	DOWNSTREAM	MODIFIER	NCRNA_44256	NCRNA_44256	ncRNA
						DOWNSTREAM	MODIFIER	NCRNA_20922	NCRNA_20922	ncRNA
						DOWNSTREAM	MODIFIER	NCRNA_33908	NCRNA_33908	ncRNA
						DOWNSTREAM	MODIFIER	NCRNA_10865	NCRNA_10865	ncRNA
						DOWNSTREAM	MODIFIER	NCRNA_31922	NCRNA_31922	ncRNA
						INTERGENIC	MODIFIER
						UPSTREAM	MODIFIER	NCRNA_21671	NCRNA_21671	ncRNA
						UPSTREAM	MODIFIER	NCRNA_31013	NCRNA_31013	ncRNA
57	chromosome12	7260850	TTGGGGATTTTTGTGTCAATTTTCA	T	24	DOWNSTREAM	MODIFIER	NCRNA_5626	NCRNA_5626	ncRNA
						INTERGENIC	MODIFIER
58	chromosome12	20696456	CATCACAAGCTTCCT	C	14	DOWNSTREAM	MODIFIER	NCRNA_1058	NCRNA_1058	ncRNA
						DOWNSTREAM	MODIFIER	NCRNA_10708	NCRNA_10708	ncRNA
						EXON	MODIFIER	NCRNA_10626	NCRNA_10626	ncRNA
						INTERGENIC	MODIFIER
						UPSTREAM	MODIFIER	NCRNA_10626	NCRNA_10626	ncRNA
59	chromosome12	14136887	TATTTTATATGCATTTTATATGCAT	TATTTTATATGCAT	11	DOWNSTREAM	MODIFIER	NCRNA_45812	NCRNA_45812	ncRNA
						INTERGENIC	MODIFIER
60	chromosome12	10259057	GTCCAGGCGAGTTATGAAATT	G	20	FRAME_SHIFT	HIGH	OS12G0277200	OS12T0277200-00	protein_coding
						UPSTREAM	MODIFIER	OS12G0277000	OS12T0277000-01	protein_coding
						UPSTREAM	MODIFIER	OS12G0277000	OS12T0277000-02	protein_coding
61	chromosome12	9798616	TTGGGAACCATCGCGT	TT	14	INTERGENIC	MODIFIER
62	chromosome12	15725869	TTTATGTGTAAA	T	11	INTERGENIC	MODIFIER
						UPSTREAM	MODIFIER	NCRNA_38300	NCRNA_38300	ncRNA

## Sheet: KMR3 and IL50-13 InDels
Effect of unique InDels with length >=10 in the coding region of the genes in KMR3 and IL50-13 with low, moderate and high effects on these genes
KMR3
S.No.	Insertions	InDel Position	InDel change (From)	InDel change (To)	InDel Length	Region of SNP effect	Type of effect	Gene	Transcript	Gene Type	Gene Description
1	chromosome02	20931585	TTAGGGACACCC	TTAGGGACACCCTAGGGACACCC	11	SPLICE_SITE_REGION	LOW	OS02G0554300	OS02T0554300-01	protein coding	Suppressor of actin (SAC) domain-containing phosphatase, Control of rice development via hydrolyzing phosphoinositides (PIs)
2	chromosome03	12964575	C	CCATTGTCTCGTTTTT	15	CODON_INSERTION	MODERATE	OS03G0346900	OS03T0346900-01	protein coding	Conserved hypothetical protein.
						STOP_GAINED	HIGH	OS03G0346900	OS03T0346900-01	protein coding	Conserved hypothetical protein.
3	chromosome03	23475584	CATATATAT	CATATATATATATATATAT	10	FRAME_SHIFT	HIGH	OS03G0619151	OS03T0619151-00	protein coding	Similar to Dof domain, zinc finger family protein, expressed.
S.No.	Deletions	InDel Position	InDel change (From)	InDel change (To)	InDel Length	Region of SNP effect	Type of effect	Gene	Transcript	Gene Type	Gene Description
1	chromosome02	20931477	CCACCCTCAAGAAG	C	13	FRAME_SHIFT	HIGH	OS02G0554300	OS02T0554300-01	protein coding	Suppressor of actin (SAC) domain-containing phosphatase, Control of rice development via hydrolyzing phosphoinositides (PIs)
2	chromosome02	11741528	ATAGATATATT	A	10	FRAME_SHIFT	HIGH	OS02G0302500	OS02T0302500-00	protein coding	Hypothetical conserved gene.
3	chromosome03	8185943	GGGGGGACTCAATGTAGGGGG	GGGGGG	15	CODON_DELETION	MODERATE	OS03G0254900	OS03T0254900-01	protein coding	Zinc finger, RING/FYVE/PHD-type domain containing protein.
						CODON_DELETION	MODERATE	OS03G0254900	OS03T0254900-02	protein coding	Similar to zinc finger (C3HC4-type RING finger) family protein.
4	chromosome03	10868227	GCTCTCTCTCTCTCTCTCTCTCTCTCTCTCTCTCTCTCTCTCTCTCTCTCTCTCTCTCTCTC	GCTCTCTCTCTCTCTCTCTCTCTCTCTC	34	FRAME_SHIFT	HIGH	OS03G0306200	OS03T0306200-01	protein coding	Similar to transducin family protein / WD-40 repeat family protein.
5	chromosome05	15065262	GATTCTGATCGCTTGCGCC	G	18	CODON_DELETION	MODERATE	OS05G0324300	OS05T0324300-01	protein coding	Protein of unknown function DUF594 domain containing protein.
6	chromosome09	7219048	AATAGATAGATAGATAGATAGATAGATAGATAGATAGATA	AATAGATAGATAGATAGATAGATA	16	FRAME_SHIFT	HIGH	OS09G0297300	OS09T0297300-00	protein coding	Similar to sugar carrier protein C.
IL50-13
S.No.	Insertions	InDel Position	InDel change (From)	InDel change (To)	InDel Length	Region of SNP effect	Type of effect	Gene	Transcript	Gene Type
1	chromosome02	6423109	CGTACCTATATATG	CGTACCTATATATGTACCTATATATG	12	CODON_CHANGE_PLUS_CODON_INSERTION	MODERATE	OS02G0214633	OS02T0214633-00	protein coding	Similar to Leucine Rich Repeat family protein. (Os02t0214633-00)
						STOP_GAINED	HIGH	OS02G0214633	OS02T0214633-00	protein coding	Similar to Leucine Rich Repeat family protein. (Os02t0214633-00)
2	chromosome06	14170553	TG	TGCGGTCAGATGG	11	FRAME_SHIFT	HIGH	OS06G0349800	OS06T0349800-01	protein coding	Conserved hypothetical protein.
3	chromosome07	929768	TTT	TTTCTACAAACTGTTGAAAGTCCTTGCTT	26	FRAME_SHIFT	HIGH	OS07G0117000	OS07T0117000-01	protein coding	NB-ARC domain containing protein.
S.No.	Deletions	InDel Position	InDel change (From)	InDel change (To)	InDel Length	Region of SNP effect	Type of effect	Gene	Transcript	Gene Type
1	chromosome01	32133544	TTTTTTCCTTCTT	TTT	10	FRAME_SHIFT	HIGH	OS01G0763600	OS01T0763600-01	protein coding	PLC-like phosphodiesterase, TIM beta/alpha-barrel domain domain containing protein.
						FRAME_SHIFT	HIGH	OS01G0763600	OS01T0763600-02	protein coding	PLC-like phosphodiesterase, TIM beta/alpha-barrel domain domain containing protein.
						STOP_LOST	HIGH	OS01G0763600	OS01T0763600-01	protein coding	PLC-like phosphodiesterase, TIM beta/alpha-barrel domain domain containing protein.
						STOP_LOST	HIGH	OS01G0763600	OS01T0763600-02	protein coding	PLC-like phosphodiesterase, TIM beta/alpha-barrel domain domain containing protein.
2	chromosome01	26976154	CTGTGGTGACACGTGGGA	C	17	FRAME_SHIFT	HIGH	OS01G0661000	OS01T0661000-01	protein coding	Uncharacterised protein family UPF0497, trans-membrane plant domain containing protein.
						FRAME_SHIFT	HIGH	OS01G0661000	OS01T0661000-02	protein coding	Uncharacterised protein family UPF0497, trans-membrane plant domain containing protein.
						FRAME_SHIFT	HIGH	OS01G0661200	OS01T0661200-00	protein coding	Hypothetical protein.
3	chromosome07	27798007	AATATGTTGGTTGTACTA	AA	16	FRAME_SHIFT	HIGH	OS07G0659500	OS07T0659500-01	protein coding	Non-SMC condensin subunit, XCAP-D2/Cnd1 family protein.
4	chromosome11	5379175	ATCAACCATAGT	AT	10	FRAME_SHIFT	HIGH	OS11G0206700	OS11T0206700-01	protein coding	Guanine nucleotide binding protein (G-protein), alpha subunit family protein.
						FRAME_SHIFT	HIGH	OS11G0206700	OS11T0206700-02	protein coding	Similar to predicted protein.
						STOP_LOST	HIGH	OS11G0206700	OS11T0206700-02	protein coding	Similar to predicted protein.
5	chromosome12	10259057	GTCCAGGCGAGTTATGAAATT	G	20	FRAME_SHIFT	HIGH	OS12G0277200	OS12T0277200-00	protein coding	Conserved hypothetical protein.
