# Supplementary material for: Whole-Genome Sequencing of KMR3 and Oryza rufipogon-Derived Introgression Line IL50-13 (Chinsurah Nona 2/Gosaba 6) Identifies Candidate Genes for High Yield and Salinity Tolerance in Rice
Source: Front Plant Sci. 2022 May 30;13:810373. doi: 10.3389/fpls.2022.810373 (PMC9197125; doi:10.3389/fpls.2022.810373)
Supplement: Supplementary file 1 [file Data_Sheet_1.zip › Supplementary File 3.xlsx]

## Sheet: RAPDB information about markers
Supplementary file 3: Dataset (i): List of yield related markers and the required information about these markers and associated genes as obtained from RAP-DB
Note:
Sequences were not available for some markers, which were highlighted in cyan color;
Primers which did not give any hit with RAPDB-BLAST were highlighted in pink color;
S. No	marker_name	marker_id	marker_type	species	primer_forward	primer_reverse	repeat_motif	Gene Id	Coordinates (stand)	Gene Length (bp)	Gene description
1	RM1220	24989041	SSR	Oryza sativa Japonica Group	TGCTTCCTGCAGGGGTATAG	GGCAATAGCTAGCAAGGCAG	(AG)15	Os01g0230800	chr01:7244982..7246003 (- strand)	1022	Conserved hypothetical protein. (Os01t0230800-01)
								Os01g0230700	chr01:7238851..7243073 (+ strand)	4223	Hypothetical conserved gene. (Os01t0230700-01)
2	RM5322	24989037	SSR	Oryza sativa Japonica Group	CTTGTTTAGCCTAGGTGCCG	AACCCACGTGTCATCCTCTC	(TC)12	Os07g0499650	chr07:18765770..18766940 (- strand)	980	Hypothetical protein. (Os07t0499650-00)
								Os07g0499500	chr07:18765673..18767140 (+ strand)	1266	Similar to Peroxidase 7 precursor (EC 1.11.1.7) (Atperox P7) (ATP30). (Os07t0499500-01)
3	RM5553	24989354	SSR	Oryza sativa Japonica Group	GCAGAAATATTGGCAGAGGG	CTCCCCCAGAATTCACCAAC	(TG)15	Os02g0183900	chr02:4658389..4680026 (- strand)	3394	Similar to Isoleucine-tRNA ligase-like protein. (Os02t0183900-00)
4	RM290	24985594	SSR	Oryza sativa Indica Group	acccttattcctgctctcctc	gtgctgtagatggaagggag	(GA)12	Os02g0286933	chr02:10807538..10810831 (+ strand)	336	Conserved hypothetical protein. (Os02t0286933-00)
5	RM8080	24987760	SSR	Oryza sativa Japonica Group	CAGTTTCAGTTTCAGGTCAGT	CTGATGCTGATCACCTGA	(CTT)5(AGA)4	Os02g0193732	chr02:5217698..5218063 (+ strand)	366	Hypothetical conserved gene. (Os02t0193732-00)
6	RM16742	25008467	SSR	Oryza sativa Japonica Group	gaacagaatccaggaatgaactgc	gtcagatcagtcttctgcaaatgg	(ATA)7	Os04g0517600	chr04:25873036..25878716 (- strand)	723	Similar to GA 3beta-hydroxylase. (Os04t0517600-00)
7	RM6997	24990330	SSR	Oryza sativa Japonica Group	CAACGCGGCAGTAAATTTGC	GGCCTTGTCAGTCTACATGC	(TTG)12	Os04g0429300	chr04:21271609..21274073 (+ strand)	1368	Similar to OSIGBa0093L02.4 protein. (Os04t0429300-01)
8	RM273	24986626	SSR	Oryza sativa Indica Group	gaagccgtcgtgaagttacc	gtttcctacctgatcgcgac	(GA)11	Os04g0480600	chr04:24044380..24045225 (- strand)	846	Similar to Cytochrome P450 71A1 (EC 1.14.-.-) (CYPLXXIA1) (ARP-2). (Os04t0480600-01)
								Os04g0480650	chr04:24046426..24047084 (- strand)	659	Similar to OSIGBa0158F13.10 protein. (Os04t0480650-00)
								Os04g0480700	chr04:24049070..24051142 (- strand)	1733	Cytochrome P450 family protein. (Os04t0480700-01)
9	RM289	24985536	SSR	Oryza sativa Indica Group	ttccatggcacacaagcc	ctgtgcacgaacttccaaag	G11(GA)16	Os05g0228400	chr05:7802686..7809250 (- strand)	1450	Basic helix-loop-helix dimerisation region bHLH domain containing protein. (Os05t0228400-01);Basic helix-loop-helix dimerisation region bHLH domain containing protein. (Os05t0228400-02)
								Os05g0228400	chr05:7802746..7810387 (- strand)	2109	Basic helix-loop-helix dimerisation region bHLH domain containing protein. (Os05t0228400-01);Basic helix-loop-helix dimerisation region bHLH domain containing protein. (Os05t0228400-02)
10	RM427	24985505	SSR	Oryza sativa Japonica Group	tcactagctctgccctgacc	tgatgagagttggttgcgag	(TG)11	Os07g0151100	chr07:2678498..2679076 (+ strand)	579	CC-type glutaredoxin, Panicle development (Os07t0151100-01);Plant-specific CC-type glutaredoxin, Control of meiosis entry in microsporocytes (Os07t0151100-02)
11	RM21078	25001119	SSR	Oryza sativa Japonica Group	CAAGCTGCCGTGTTCTACTGG	GCACACAACAAGAGACAGTAACATGC	(CA)13	Os07g0176500	chr07:4029361..4030853 (- strand)	1301	Leucine-rich repeat, plant specific containing protein. (Os07t0176500-01)
								Os07g0176400	chr07:4029711..4030679 (+ strand)	969	Hypothetical protein. (Os07t0176400-00)
12	RM1132	24988923	SSR	Oryza sativa Japonica Group	ATCACCTGAGAAACATCCGG	CTCCTCCCACGTCAAGGTC	(AG)12	Os07g0588800	chr07:23985373..23989943 (+ strand)	1423	Protein of unknown function DUF2419 domain containing protein. (Os07t0588800-01);Similar to predicted protein. (Os07t0588800-02)
								Os07g0588800	chr07:23985563..23989855 (+ strand)	1619	Protein of unknown function DUF2419 domain containing protein. (Os07t0588800-01);Similar to predicted protein. (Os07t0588800-02)
13	RM118	24985861	SSR	Oryza sativa Japonica Group	ccaatcggagccaccggagagc	cacatcctccagcgacgccgag	(GA)8	Os07g0640100	chr07:26637549..26639817 (+ strand)	800	Complex 1 LYR protein family protein. (Os07t0640100-01)
								Os07g0640000	chr07:26634726..26637242 (+ strand)	1638	Similar to PRMT3 (PROTEIN ARGININE METHYLTRANSFERASE 3); methyltransferase/ zinc ion binding. (Os07t0640000-01)
14	RM120	24985914	SSR	Oryza sativa Japonica Group	cacacaagccctgtctcacgacc	cgctgcgtcatgagtatgta	(GA)9TAG(ATC)4	Os11g0210500	chr11:5745005..5748092 (- strand)	1598	Similar to Alcohol dehydrogenase. (Os11t0210500-01);Similar to Alcohol dehydrogenase. (Os11t0210500-02)
								Os11g0210500	chr11:5745074..5746657 (- strand)	912	Similar to Alcohol dehydrogenase. (Os11t0210500-01);Similar to Alcohol dehydrogenase. (Os11t0210500-02)
15	RM209	24986017	SSR	Oryza sativa Indica Group	atatgagttgctgtcgtgcg	caacttgcatcctcccctcc	(CT)18	No sequence found
16	RM340	24986588	SSR	Oryza sativa Indica Group	ggtaaatggacaatcctatggc	gacaaatataagggcagtgtgc	(CTT)8T3(CTT)14	Os06g0686050	chr06:28597031..28615146 (+ strand)	607	Non-protein coding transcript. (Os06t0686050-00)
17	RM5661	24986909	SSR	Oryza sativa Japonica Group	GTTGCTGGGCTTGATCTTTG	CTGTCATGGCCCCTCATTAC	(AAT)9	Os09g0491692	chr09:18962153..18963967 (- strand)	638	Lambda repressor-like, DNA-binding domain containing protein. (Os09t0491692-01)
								Os09g0491789	chr09:18960838..18961234 (+ strand)	397	Hypothetical protein. (Os09t0491789-00)
18	RM531	24985733	SSR	Oryza sativa Japonica Group	gaaacatcccatgttcccac	tcggtttttcagactcggtc	(AT)15	No sequence found
19	RM502	24985546	SSR	Oryza sativa Japonica Group	gcgatcgatggctacgac	acaacccaacaagaaggacg	(TG)10	No sequence found
20	RM149		SSR	Oryza sativa (Oryza sativa)	GGAAGCCTTTCCTCGTAACACG	GAACCTAGGCCGTGTTCTTTGC	(AT)10	Os08g0500700	chr08:24719203..24723184 (- strand)	3146	Similar to Heat shock protein 82. (Os08t0500700-01)
21	RM6389	24987732	SSR	Oryza sativa Japonica Group	GACGAGGAGTTCGTCGCTAC	CCTTCTCCTTCGTCTCCTCC	(GAC)8	Os07g0669200	chr07:28277299..28279408 (+ strand)	1899	Similar to GTP1/OBG family protein. (Os07t0669200-00)
22	RM5436	24988655	SSR	Oryza sativa Japonica Group	CAAAGGGGGTGTCCTCTATG	GTTGCTCGTCCTACATGTGC	(TC)17	Os07g0260000	chr07:9075904..9077790 (- strand)	1449	Pentatricopeptide repeat domain containing protein. (Os07t0260000-00)
23	RM21945	25001752	SSR	Oryza sativa Japonica Group	CTACACAAGTGAACGCCATCAGG	GTTCTAGGGTGTCCTTTCATGAGC	(CA)11	Os07g0606900	chr07:24934360..24937062 (- strand)	1327	Hypothetical conserved gene. (Os07t0606900-01)
								Os07g0607000	chr07:24935299..24935919 (+ strand)	461	Non-protein coding transcript. (Os07t0607000-00)
24	RM3325	24987974	SSR	Oryza sativa Japonica Group	GGAGCCCTGAACTTTTTGTG	GGGGAATCCTACTTGCTTCC	(CT)14	Os07g0143500	chr07:2215711..2217178 (- strand)	1468	Non-protein coding transcript. (Os07t0143500-01)
25	RM1132	24988923	SSR	Oryza sativa Japonica Group	ATCACCTGAGAAACATCCGG	CTCCTCCCACGTCAAGGTC	(AG)12	Os07g0588800	chr07:23985373..23989943 (+ strand)	1423	Protein of unknown function DUF2419 domain containing protein. (Os07t0588800-01);Similar to predicted protein. (Os07t0588800-02)
								Os07g0588800	chr07:23985563..23989855 (+ strand)	1619	Protein of unknown function DUF2419 domain containing protein. (Os07t0588800-01);Similar to predicted protein. (Os07t0588800-02)
26	RM1186	24989521	SSR	Oryza sativa Japonica Group	AATAATCTGAGCCAGCTGCG	CTGCGGGTAGGCAGCTATAC	(AG)14	Os07g0258400	chr07:8966032..8970880 (+ strand)	1985	OsNramp1 (Integral membrane protein). (Os07t0258400-01);Similar to Metal transporter. (Os07t0258400-02);Integral membrane protein, Metal ion transport (Os07t0258400-03)
								Os07g0258400	chr07:8966025..8970856 (+ strand)	2082	OsNramp1 (Integral membrane protein). (Os07t0258400-01);Similar to Metal transporter. (Os07t0258400-02);Integral membrane protein, Metal ion transport (Os07t0258400-03)
27	RM21078	25001119	SSR	Oryza sativa Japonica Group	CAAGCTGCCGTGTTCTACTGG	GCACACAACAAGAGACAGTAACATGC	(CA)13	Os07g0176500	chr07:4029361..4030853 (- strand)	1301	Leucine-rich repeat, plant specific containing protein. (Os07t0176500-01)
								Os07g0176400	chr07:4029711..4030679 (+ strand)	969	Hypothetical protein. (Os07t0176400-00)
28	RM340	24986588	SSR	Oryza sativa Indica Group	ggtaaatggacaatcctatggc	gacaaatataagggcagtgtgc	(CTT)8T3(CTT)14	Os06g0686050	chr06:28597031..28615146 (+ strand)	607	Non-protein coding transcript. (Os06t0686050-00)
29	RM540	24985799	SSR	Oryza sativa Japonica Group	gccttctggctcatttatgc	ctaggcctgccagattgaac	(AG)16	Os06g0105500	chr06:375711..382665 (+ strand)	2463	Protein arginine N-methyltransferase domain containing protein. (Os06t0105500-01)
30	RM588	24986120	SSR	Oryza sativa Japonica Group	gttgctctgcctcactcttg	aacgagccaacgaagcag	(TGC)9	Os06g0130100	chr06:1605742..1612070 (+ strand)	3175	Receptor-like kinase (RLK), Drought and salt stress tolerance (Os06t0130100-01);Oryza sativa stress-induced protein kinase gene 1.,Drought and salt stress tolerance.,Receptor-like kinase (RLK). (Os06t0130100-02);Similar to Stress-induced protein kinase. (Os06t0130100-03)
								Os06g0130100	chr06:1605798..1611986 (+ strand)	2978	Receptor-like kinase (RLK), Drought and salt stress tolerance (Os06t0130100-01);Oryza sativa stress-induced protein kinase gene 1.,Drought and salt stress tolerance.,Receptor-like kinase (RLK). (Os06t0130100-02);Similar to Stress-induced protein kinase. (Os06t0130100-03)
								Os06g0130100	chr06:1609961..1612409 (+ strand)	1869	Receptor-like kinase (RLK), Drought and salt stress tolerance (Os06t0130100-01);Oryza sativa stress-induced protein kinase gene 1.,Drought and salt stress tolerance.,Receptor-like kinase (RLK). (Os06t0130100-02);Similar to Stress-induced protein kinase. (Os06t0130100-03)
31	RM470	24985808	SSR	Oryza sativa Japonica Group	tcctcatcggcttcttcttc	agaacccgttctacgtcacg	(CTT)14	Os04g0564000	chr04:28273505..28275830 (- strand)	1039	Similar to H0409D10.6 protein. (Os04t0564000-00)
32	RM15855	24997582	SSR	Oryza sativa Japonica Group	GGAGTTTAGAAATATGGGCTCTGG	TGGTTGATGTCTGAACCGTATAGC	(TA)46	Os03g0729500	chr03:29823449..29825816 (+ strand)	1809	Transcription factor, Floral organ development (Os03t0729500-01)
33	RM6997	24990330	SSR	Oryza sativa Japonica Group	CAACGCGGCAGTAAATTTGC	GGCCTTGTCAGTCTACATGC	(TTG)12	Os04g0429300	chr04:21271609..21274073 (+ strand)	1368	Similar to OSIGBa0093L02.4 protein. (Os04t0429300-01)
34	RM55	24986573	SSR	Oryza sativa Indica Group	ccgtcgccgtagtagagaag	tcccggttattttaaggcg	(GA)17	Os03g0717700	chr03:29052532..29058005 (+ strand)	3018	Histidine kinase, Cytokinin signaling (Os03t0717700-01);Similar to Histidine kinase. (Os03t0717700-02)
35	RM571	24986031	SSR	Oryza sativa Japonica Group	ggaggtgaaagcgaatcatg	cctgctgctctttcatcagc	(GT)11(AG)13	Os03g0796502	chr03:33156506..33157052 (+ strand)	547	Non-protein coding transcript. (Os03t0796502-00)
36	RM5654	24990267	SSR	Oryza sativa Japonica Group	TGCAACTCGCGTATACAATA	CCAAGTTCGTTACAGCAGAG	(AAG)19	Os02g0163533	chr02:3420286..3423446 (- strand)	614	Conserved hypothetical protein. (Os02t0163533-01)
37	RM475	24985827	SSR	Oryza sativa Japonica Group	cctcacgattttcctccaac	acggtgggattagactgtgc	(TATC)8	No sequence found
38	RM13489	24995094	SSR	Oryza sativa Japonica Group	CAGCTTGACGGCCATAAATACG	GGAATCTCAAACGGAGGAGACG	(TC)14	Os02g0575700	chr02:22096140..22100732 (+ strand)	2634	Similar to OSIGBa0097P08.1 protein. (Os02t0575700-01)
39	RM490	24985941	SSR	Oryza sativa Japonica Group	atctgcacactgcaaacacc	agcaagcagtgctttcagag	(CT)13	Os01g0222001	chr01:6676522..6678026 (- strand)	1505	Hypothetical conserved gene. (Os01t0222001-01)
40	RM434	24985576	SSR	Oryza sativa Japonica Group	gcctcatccctctaaccctc	caagaaagatcagtgcgtgg	(TC)12	No sequence found
41	RM410	24986578	SSR	Oryza sativa Japonica Group	gctcaacgtttcgttcctg	gaagatgcgtaaagtgaacgg	(TA)13	Os09g0465400	chr09:17642594..17643794 (- strand)	1201	Adenine nucleotide translocator 1 domain containing protein. (Os09t0465400-00)
42	RM25	24986293	SSR	Oryza sativa Indica Group	ggaaagaatgatcttttcatgg	ctaccatcaaaaccaatgttc	(GA)18	Os08g0175000	chr08:4371022..4372930 (+ strand)	1071	Similar to strictosidine synthase 1. (Os08t0175000-00)
43	RM137	24986020	SSR	Oryza sativa Japonica Group	gacatcgccaccagcccaccac	cgggtggtccccgaggatcttg	(CT)7	Os08g0321000	chr08:13985121..13988084 (- strand)	1726	FAS1 domain domain containing protein. (Os08t0321000-01);FAS1 domain domain containing protein. (Os08t0321000-02)
								Os08g0321000	chr08:13985126..13988121 (- strand)	1758	FAS1 domain domain containing protein. (Os08t0321000-01);FAS1 domain domain containing protein. (Os08t0321000-02)
44	RM125	24985924	SSR	Oryza sativa Japonica Group	atcagcagccatggcagcgacc	aggggatcatgtgccgaaggcc	(GCT)8	Os07g0201500	chr07:5481538..5482455 (+ strand)	918	UDP-glucuronosyl/UDP-glucosyltransferase domain containing protein. (Os07t0201500-00)
45	RM542	24985803	SSR	Oryza sativa Japonica Group	tgaatcaagcccctcactac	ctgcaacgagtaaggcagag	(CT)22	Os07g0408700	chr07:12716632..12722874 (- strand)	1345	Similar to Spermidine synthase 2 (EC 2.5.1.16) (Putrescine aminopropyltransferase 2) (SPDSY 2). (Os07t0408700-02)
46	RM30	24986360	SSR	Oryza sativa Indica Group	ggttaggcatcgtcacgg	tcacctcaccacacgacacg	(AG)9A(GA)12	Os06g0661200	chr06:27253336..27254108 (+ strand)	773	Similar to B-box zinc finger family protein. (Os06t0661200-00)
47	RM340	24986588	SSR	Oryza sativa Indica Group	ggtaaatggacaatcctatggc	gacaaatataagggcagtgtgc	(CTT)8T3(CTT)14	Os06g0686050	chr06:28597031..28615146 (+ strand)	607	Non-protein coding transcript. (Os06t0686050-00)
48	RM574	24986039	SSR	Oryza sativa Japonica Group	ggcgaattctttgcacttgg	acggtttggtagggtgtcac	(GA)11	No sequence found
49	RM13	24986170	SSR	Oryza sativa Indica Group	tccaacatggcaagagagag	ggtggcattcgattccag	(GA)6-(GA)16	Os05g0134400	chr05:2010153..2014927 (+ strand)	1166	Haem peroxidase, plant/fungal/bacterial family protein. (Os05t0134400-01);Similar to peroxidase 1. (Os05t0134400-02)
								Os05g0134400	chr05:2010153..2014950 (+ strand)	1600	Haem peroxidase, plant/fungal/bacterial family protein. (Os05t0134400-01);Similar to peroxidase 1. (Os05t0134400-02)
50	RM156	24986166	SSR	Oryza sativa Japonica Group	gccgcaccctcactccctcctc	tcttgccggagcgcttgaggtg	(CGG)8	Os03g0424500	chr03:17714875..17716765 (+ strand)	860	Similar to 40S ribosomal protein S19-3. (Os03t0424500-01)
51	RM279	24986647	SSR	Oryza sativa Indica Group	gcgggagagggatctcct	ggctaggagttaacctcgcg	(GA)16	Os02g0152500	chr02:2876561..2882177 (- strand)	3092	Chromatin remodeling factor, Protein containing PHD domain, FNIII domain and VID domain, Positive regulator of flowering, Regulation of leaf angle (Os02t0152500-01);Non-protein coding transcript. (Os02t0152500-02)
52	RM84	24985634	SSR	Oryza sativa Indica Group	taagggtccatccacaagatg	ttgcaaatgcagctagagtac	(TCT)10	Os01g0176500	chr01:3939133..3942405 (- strand)	2807	Conserved hypothetical protein. (Os01t0176500-01);Hypothetical conserved gene. (Os01t0176500-02)
								Os01g0176500	chr01:3939133..3940854 (- strand)	1622	Conserved hypothetical protein. (Os01t0176500-01);Hypothetical conserved gene. (Os01t0176500-02)

## Sheet: KMR3 and IL50-13 BLAST results
Results obtained by performing BLAST of the genes against the scaffolds of KMR3 and IL50-13 and the homology obtained between the scaffolds of the two genomes based on their pairwise alignment
Note:
Genes having differences in their sequences as observed by their pairwise alignment were highlighted in yellow color
Sequences were not available for some markers, which were highlighted in cyan;
S. No	marker_name	Gene Id	Gene Id	Genome	Scaffolds	Scaffold start	Scaffold end	Identity
1	RM1220	Os01g0230800	Os01t0230800-01	KMR3	scaffold5973_size14532	13187	12189	100% identity with no difference between the KMR3 and IL50-13 scaffolds
			Os01t0230800-01	IL50-13	scaffold1980_size20506	7373	8371
		Os01g0230700	Os01t0230700-01	KMR3	scaffold5973_size14532	6049	10256	100% identity with no difference between the KMR3 and IL50-13 scaffolds
			Os01t0230700-01	IL50-13	scaffold1980_size20506	14511	10304
2	RM5322	Os07g0499650	Os07t0499650-00	KMR3	scaffold9392_size10114	3141	2604	Both KMR3 and IL50-13 are not aligning along the entire length from start to end.
			Os07t0499650-00	IL50-13	scaffold24211_size4073	3510	3232
		Os07g0499500	Os07t0499500-01	KMR3	scaffold9392_size10114	2590	3334	Both KMR3 and IL50-13 are not aligning along the entire length from start to end.
			Os07t0499500-01	IL50-13	scaffold24211_size4073	3135	3471
3	RM5553	Os02g0183900	Os02t0183900-00	KMR3	scaffold49_size67856	27303	27689	100% identity with no difference between the KMR3 and IL50-13 scaffolds
			Os02t0183900-00	IL50-13	scaffold22574_size3711	1	306
4	RM290	Os02g0286933	Os02t0286933-00	KMR3	scaffold7280_size12572	10491	10670	100% identity with no difference between the KMR3 and IL50-13 scaffolds
			Os02t0286933-00	IL50-13	scaffold5685_size12678	10596	10775
5	RM8080	Os02g0193732	Os02t0193732-00	KMR3	scaffold30_size73157	1466	1101	100% identity with no difference between the KMR3 and IL50-13 scaffolds
			Os02t0193732-00	IL50-13	scaffold4583_size14151	12686	13051
6	RM16742	Os04g0517600	Os04t0517600-00	KMR3	scaffold28481_size1707	1535	864	100% identity with no difference between the KMR3 and IL50-13 scaffolds
			Os04t0517600-00	IL50-13	scaffold32335_size1878	435	883
7	RM6997	Os04g0429300	Os04t0429300-01	KMR3	scaffold794_size35847	16239	15698	100% identity with no difference between the KMR3 and IL50-13 scaffolds
			Os04t0429300-01	IL50-13	scaffold817_size27018	19622	20163
8	RM273	Os04g0480600	Os04t0480600-01	KMR3	scaffold20742_size3592	1248	2093	Differences reported in terms of SNPs and Indels
			Os04t0480600-01	IL50-13	scaffold28192_size2514	2511	2057
		Os04g0480650	Os04t0480650-00	KMR3	scaffold1393_size29485	29035	29485	Differences reported in terms of SNPs and Indels
			Os04t0480650-00	IL50-13	scaffold35725_size1483	324	1
		Os04g0480700	Os04t0480700-01	KMR3	scaffold20291_size3733	658	1358	100% identity with no difference between the KMR3 and IL50-13 scaffolds
			Os04t0480700-01	IL50-13	scaffold28192_size2514	2514	2004
9	RM289	Os05g0228400	Os05t0228400-02	KMR3	scaffold7208_size21053	2294	1537	100% identity with no difference between the KMR3 and IL50-13 scaffolds
			Os05t0228400-02	IL50-13	scaffold12436_size12582	10293	11050
			Os05t0228400-01	KMR3	scaffold7208_size21053	2294	1597	100% identity with no difference between the KMR3 and IL50-13 scaffolds
			Os05t0228400-01	IL50-13	scaffold12436_size12582	10293	10990
10	RM427	Os07g0151100	Os07t0151100-00	KMR3	scaffold570_size39769	27783	28101	100% identity with no difference between the KMR3 and IL50-13 scaffolds
			Os07t0151100-00	IL50-13	scaffold1597_size39835	12065	11704
11	RM21078	Os07g0176500	Os07t0176500-01	KMR3	scaffold663_size37747	29063	29622	100% identity with no difference between the KMR3 and IL50-13 scaffolds
			Os07t0176500-01	IL50-13	scaffold11_size58922	8521	7633
		Os07g0176400	Os07t0176400-00	KMR3	scaffold663_size37747	30236	29665	100% identity with no difference between the KMR3 and IL50-13 scaffolds
			Os07t0176400-00	IL50-13	scaffold11_size58922	7508	8476
12	RM1132	Os07g0588800	Os07t0588800-01	KMR3	scaffold14927_size6075	2085	1556	100% identity with no difference between the KMR3 and IL50-13 scaffolds
			Os07t0588800-01	IL50-13	scaffold18042_size5022	1059	530
			Os07t0588800-02	KMR3	scaffold14927_size6075	6003	5437	100% identity with no difference between the KMR3 and IL50-13 scaffolds
			Os07t0588800-02	IL50-13	scaffold18042_size5022	4977	4411
13	RM118	Os07g0640100	Os07t0640100-01	KMR3	scaffold924_size35424	26137	26574	100% identity with no difference between the KMR3 and IL50-13 scaffolds
			Os07t0640100-01	IL50-13	scaffold5230_size13758	8394	7957
		Os07g0640000	Os07t0640000-01	KMR3	scaffold924_size35424	23133	23997	100% identity with no difference between the KMR3 and IL50-13 scaffolds
			Os07t0640000-01	IL50-13	scaffold5230_size13758	11448	10584
14	RM120	Os11g0210500	Os11t0210500-01	KMR3	scaffold2078_size25505	23732	24205	100% identity with no difference between the KMR3 and IL50-13 scaffolds
			Os11t0210500-01	IL50-13	scaffold1653_size21961	21226	21699
			Os11t0210500-02	KMR3	scaffold2078_size25505	23732	24136	100% identity with no difference between the KMR3 and IL50-13 scaffolds
			Os11t0210500-02	IL50-13	scaffold1653_size21961	21226	21630
15	RM209	No sequence found
16	RM340	Os06g0686050	Os06t0686050-00	KMR3	scaffold87_size119465	63865	64052	100% identity with no difference between the KMR3 and IL50-13 scaffolds
			Os06t0686050-00	IL50-13	scaffold3059_size21361	2888	3075
17	RM5661	Os09g0491692	Os09t0491692-01	KMR3	scaffold9591_size9928	8497	8817	100% identity with no difference between the KMR3 and IL50-13 scaffolds
			Os09t0491692-01	IL50-13	scaffold8556_size9853	1316	996
		Os09g0491789	Os09t0491789-00	KMR3	scaffold25861_size2199	1978	2199	100% identity with no difference between the KMR3 and IL50-13 scaffolds
			Os09t0491789-00	IL50-13	scaffold8919_size17887	17661	17887
18	RM531	No sequence found
19	RM502	No sequence found
20	RM149	Os08g0500700	Os08t0500700-01	KMR3	scaffold4371_size17621	4605	2811	100% identity with no difference between the KMR3 and IL50-13 scaffolds
			Os08t0500700-01	IL50-13	scaffold10365_size11443	3186	4980
21	RM6389	Os07g0669200	Os07t0669200-00	KMR3	scaffold7498_size12303	5615	7189	Differences reported in terms of SNPs and Indels
			Os07t0669200-00	IL50-13	scaffold15095_size6116	1	1006
22	RM5436	Os07g0260000	Os07t0260000-00	KMR3	scaffold70_size62842	39510	40631	100% identity with no difference between the KMR3 and IL50-13 scaffolds
			Os07t0260000-00	IL50-13	scaffold1313_size23545	23212	22091
23	RM21945	Os07g0606900	Os07t0606900-01	KMR3	scaffold808_size35703	3840	4355	100% identity with no difference between the KMR3 and IL50-13 scaffolds
			Os07t0606900-01	IL50-13	scaffold17478_size5207	2269	3356
		Os07g0607000	Os07t0607000-00	KMR3	scaffold808_size35703	3411	3166	100% identity with no difference between the KMR3 and IL50-13 scaffolds
			Os07t0607000-00	IL50-13	scaffold17478_size5207	2458	2213
24	RM3325	Os07g0143500	Os07t0143500-01	KMR3	scaffold4069_size18281	15823	14347	100% identity with no difference between the KMR3 and IL50-13 scaffolds
			Os07t0143500-01	IL50-13	scaffold7837_size11647	2324	3800
25	RM1132	Os07g0588800	Os07t0588800-01	KMR3	scaffold14927_size6075	2085	1556	100% identity with no difference between the KMR3 and IL50-13 scaffolds
			Os07t0588800-01	IL50-13	scaffold18042_size5022	1059	530
			Os07t0588800-02	KMR3	scaffold14927_size6075	6003	5437	100% identity with no difference between the KMR3 and IL50-13 scaffolds
			Os07t0588800-02	IL50-13	scaffold18042_size5022	4977	4411
26	RM1186	Os07g0258400	Os07t0258400-03	KMR3	scaffold12817_size7399	928	278	100% identity with no difference between the KMR3 and IL50-13 scaffolds
			Os07t0258400-03	IL50-13	scaffold13694_size6741	646	1
			Os07t0258400-01	KMR3	scaffold12817_size7399	928	320	100% identity with no difference between the KMR3 and IL50-13 scaffolds
			Os07t0258400-01	IL50-13	scaffold13694_size6741	646	38
27	RM21078	Os07g0176500	Os07t0176500-01	KMR3	scaffold663_size37747	29063	29622	100% identity with no difference between the KMR3 and IL50-13 scaffolds
			Os07t0176500-01	IL50-13	scaffold11_size58922	8521	7633
		Os07g0176400	Os07t0176400-00	KMR3	scaffold663_size37747	30236	29665	100% identity with no difference between the KMR3 and IL50-13 scaffolds
			Os07t0176400-00	IL50-13	scaffold11_size58922	7508	8476
28	RM340	Os06g0686050	Os06t0686050-00	KMR3	scaffold87_size119465	63865	64052	100% identity with no difference between the KMR3 and IL50-13 scaffolds
			Os06t0686050-00	IL50-13	scaffold3059_size21361	2888	3075
29	RM540	Os06g0105500	Os06t0105500-01	KMR3	scaffold406_size43267	29486	29864	100% identity with no difference between the KMR3 and IL50-13 scaffolds
			Os06t0105500-01	IL50-13	scaffold2903_size17446	3908	4286
30	RM588	Os06g0130100	Os06t0130100-02	KMR3	scaffold213_size50255	36825	37299	100% identity with no difference between the KMR3 and IL50-13 scaffolds
			Os06t0130100-02	IL50-13	scaffold435_size31919	14924	15398
			Os06t0130100-01	KMR3	scaffold213_size50255	36825	37215	100% identity with no difference between the KMR3 and IL50-13 scaffolds
			Os06t0130100-01	IL50-13	scaffold435_size31919	14924	15314
			Os06t0130100-03	KMR3	scaffold213_size50255	36825	37641	100% identity with no difference between the KMR3 and IL50-13 scaffolds
			Os06t0130100-03	IL50-13	scaffold435_size31919	14924	15740
31	RM470	Os04g0564000	Os04t0564000-00	KMR3	scaffold12793_size7416	2134	2412	100% identity with no difference between the KMR3 and IL50-13 scaffolds
			Os04t0564000-00	IL50-13	scaffold21405_size6548	3420	3153
32	RM15855	Os03g0729500	Os03t0729500-01	KMR3	scaffold19699_size3947	1429	249	100% identity with no difference between the KMR3 and IL50-13 scaffolds
			Os03t0729500-01	IL50-13	scaffold22369_size3760	2343	3523
33	RM6997	Os04g0429300	Os04t0429300-01	KMR3	scaffold794_size35847	16239	15698	100% identity with no difference between the KMR3 and IL50-13 scaffolds
			Os04t0429300-01	IL50-13	scaffold817_size27018	19622	20163
34	RM55	Os03g0717700	Os03t0717700-01	KMR3	scaffold12714_size7470	4600	3892	100% identity with no difference between the KMR3 and IL50-13 scaffolds
			Os03t0717700-01	IL50-13	scaffold12277_size7459	4605	3897
35	RM571	Os03g0796502	Os03t0796502-00	KMR3	scaffold3592_size19607	19255	18790	100% identity with no difference between the KMR3 and IL50-13 scaffolds
			Os03t0796502-00	IL50-13	scaffold1902_size43720	43372	42907
36	RM5654	Os02g0163533	Os02t0163533-01	KMR3	0 hits
			Os02t0163533-01	IL50-13	0 hits
37	RM475	No sequence found
38	RM13489	Os02g0575700	Os02t0575700-01	KMR3	scaffold1798_size27016	23061	25271	100% identity with no difference between the KMR3 and IL50-13 scaffolds
			Os02t0575700-01	IL50-13	scaffold11989_size7610	1061	1
39	RM490	Os01g0222001	Os01t0222001-01	KMR3	scaffold3218_size20771	16906	18421	100% identity with no difference between the KMR3 and IL50-13 scaffolds
			Os01t0222001-01	IL50-13	scaffold16709_size7225	3270	4785
40	RM434	No sequence found
41	RM410	Os09g0465400	Os09t0465400-00	KMR3	scaffold36622_size847	1	365	100% identity with no difference between the KMR3 and IL50-13 scaffolds
			Os09t0465400-00	IL50-13	scaffold9089_size9434	9434	9311
42	RM25	Os08g0175000	Os08t0175000-00	KMR3	scaffold21825_size3241	692	1181	100% identity with no difference between the KMR3 and IL50-13 scaffolds
			Os08t0175000-00	IL50-13	scaffold24431_size3258	2571	2293
43	RM137	Os08g0321000	Os08t0321000-01	KMR3	scaffold3262_size20611	5080	3852	100% identity with no difference between the KMR3 and IL50-13 scaffolds
			Os08t0321000-01	IL50-13	scaffold1673_size21872	5805	4577
			Os08t0321000-02	KMR3	scaffold3262_size20611	5080	3847	100% identity with no difference between the KMR3 and IL50-13 scaffolds
			Os08t0321000-02	IL50-13	scaffold1673_size21872	5805	4572
44	RM125	Os07g0201500	Os07t0201500-00	KMR3	scaffold547_size40226	33773	32862	100% identity with no difference between the KMR3 and IL50-13 scaffolds
			Os07t0201500-00	IL50-13	scaffold33571_size1722	306	1217
			Os07t0408500-01	KMR3	scaffold1294_size30572	22642	23492	100% identity with no difference between the KMR3 and IL50-13 scaffolds
			Os07t0408500-01	IL50-13	scaffold725_size27829	7891	7041
45	RM542	Os07g0408700	Os07t0408700-02	KMR3	scaffold1982_size26016	6326	6630	100% identity with no difference between the KMR3 and IL50-13 scaffolds
			Os07t0408700-02	IL50-13	scaffold7955_size10354	4007	3703
46	RM30	Os06g0661200	Os06t0661200-00	KMR3	scaffold611_size38836	38836	38628	100% identity with no difference between the KMR3 and IL50-13 scaffolds
			Os06t0661200-00	IL50-13	scaffold10639_size8396	1	215
47	RM340	Os06g0686050	Os06t0686050-00	KMR3	scaffold87_size119465	63865	64052	100% identity with no difference between the KMR3 and IL50-13 scaffolds
			Os06t0686050-00	IL50-13	scaffold3059_size21361	2888	3075
48	RM574	No sequence found
49	RM13	Os05g0134400	Os05t0134400-01	KMR3	scaffold669_size37674	4539	3566	100% identity with no difference between the KMR3 and IL50-13 scaffolds
			Os05t0134400-01	IL50-13	scaffold19669_size4506	4506	3561
			Os05t0134400-02	KMR3	scaffold669_size37674	4786	3543	100% identity with no difference between the KMR3 and IL50-13 scaffolds
			Os05t0134400-02	IL50-13	scaffold19669_size4506	4506	3538
50	RM156	Os03g0424500	Os03t0424500-01	KMR3	scaffold13942_size6671	709	1118	100% identity with no difference between the KMR3 and IL50-13 scaffolds
			Os03t0424500-01	IL50-13	scaffold26861_size2752	2301	1892
51	RM279	Os02g0152500	Os02t0152500-01	KMR3	scaffold3540_size19742	16465	14534	100% identity with no difference between the KMR3 and IL50-13 scaffolds
			Os02t0152500-01	IL50-13	scaffold2114_size19957	16671	14740
52	RM84	Os01g0176500	Os01t0176500-01	KMR3	scaffold1799_size47677	23080	24674	100% identity with no difference between the KMR3 and IL50-13 scaffolds
			Os01t0176500-01	IL50-13	scaffold9542_size9108	5061	3467
			Os01t0176500-02	KMR3	scaffold1799_size47677	23080	24674	100% identity with no difference between the KMR3 and IL50-13 scaffolds
			Os01t0176500-02	IL50-13	scaffold9542_size9108	5061	3467
