# Supplementary material for: Whole-Genome Sequencing of KMR3 and Oryza rufipogon-Derived Introgression Line IL50-13 (Chinsurah Nona 2/Gosaba 6) Identifies Candidate Genes for High Yield and Salinity Tolerance in Rice
Source: Front Plant Sci. 2022 May 30;13:810373. doi: 10.3389/fpls.2022.810373 (PMC9197125; doi:10.3389/fpls.2022.810373)
Supplement: Supplementary file 1 [file Data_Sheet_1.zip › Supplementary File 5.xlsx]

## Sheet: RAPDB information about markers
Supplementary file 5: Dataset (ii): List of salt tolerance related markers and the required information about these markers and associated genes as obtained from RAP-DB
Note:
Sequences were not available for some markers, which were highlighted in cyan color;
Primers which did not have any information in RAPDB were highlighted in pink color;
S. No	Marker_name	Marker_id	Marker_type	RM Position	Species	Primer_forward	Primer_reverse	Repeat_motif	RM sequence	RM sequence size (bp)	Gene Id (RAPDB)	Coordinates (stand)	Gene Length (bp)	Gene description
1	RM140 (RM10780)	2821870	SSR	chr01:12301846..12301869 (+ strand)	Oryza sativa Japonica Group	CTTGCACAAGAGATGATGATGAGC	CATGCTGAGAAATAGTACGCTTGG	(CT)x12	CTCTCTCTCT CTCTCTCTCT CTCT	24	Os01g0322700	chr01:12301586..12302556 (+ strand)	971	Primary microRNA of OsmiR408; Target gene(s): OsUCL8 (Os03g0709100), OsUCL7 (Os03g0259100), Regulation of panicle branching and grain weight, Regulation of grain yield and photosynthesis
2	RM493 (RM10777)	2821866	SSR	chr01:12281212..12281238 (+ strand)	Oryza sativa Japonica Group	GTACGTAAACGCGGAAGGTGACG	CGACGTACGAGATGCCGATCC	(AGA)x9	AGAAGAAGAA GAAGAAGAAG AAGAAGA	27	Os01g0321900	chr01:12279993..12280517 (- strand)	525	Hypothetical conserved gene. (Os01t0321900-00)
3	RM562 (RM10886)	2822011	SSR	chr01:14627523..14627561 (+ strand)	Oryza sativa Japonica Group	GGAAAGGAAGAATCAGACACAGAGC	GTACCGTTCCTTTCGTCACTTCC	(AAG)x13	AAGAAGAAGA AGAAGAAGAA GAAGAAGAAG AAGAAGAAG	39	Os01g0360200	chr01:14621368..14627934 (- strand)	6567	Similar to Respiratory burst oxidase homolog. (Os01t0360200-01);Similar to Respiratory burst oxidase homolog. (Os01t0360200-03)
4	RM1287 (RM10682)	2821747	SSR	chr01:10839499..10839532 (+ strand)	Oryza sativa Japonica Group	CCATTTGCAGTATGAACCATGC	ATCATGCAATAGCCGGTAGAGG	(CT)x17	CTCTCTCTCT CTCTCTCTCT CTCTCTCTCT CTCT	34	No gene found even in 5kbp region
5	RM3412 (RM10740)	2821819	SSR	chr01:11584082..11584115 (+ strand)	Oryza sativa Japonica Group	TGATGGATCTCTGAGGTGTAAAGAGC	TGCACTAATCTTTCTGCCACAGC	(GA)x17	GAGAGAGAGA GAGAGAGAGA GAGAGAGAGA GAGA	34	Os01g0309100	chr01:11585607..11586480 (+ strand)	874	Similar to anther-specific protein SF18. (Os01t0309100-01)
6	RM8094	No sequence found for the SSR marker
7	RM10655 (RM10655)	2821707	SSR	chr01:10369574..10369653 (+ strand)	Oryza sativa Japonica Group	AGTACCGTTGAATCCGATATGC	TGGTTGAGGTGCTGAATTGG	(GA)x40	GAGAGAGAGA GAGAGAGAGA GAGAGAGAGA GAGAGAGAGA GAGAGAGAGA GAGAGAGAGA GAGAGAGAGA GAGAGAGAGA	80	Os01g0288200	chr01:10369936..10370578 (- strand)	643	Conserved hypothetical protein. (Os01t0288200-01)
8	RM10694	2821759	SSR	chr01:10970964..10970999 (+ strand)	Oryza sativa Japonica Group	TTTCCCTGGTTTCAAGCTTACG	AGTACGGTACCTTGATGGTAGAAAGG	(AC)x18	ACACACACAC ACACACACAC ACACACACAC ACACAC	36	Os01g0299300	chr01:10969328..10973346 (- strand)	4019	Hypothetical conserved gene. (Os01t0299300-00)
9	RM10696	2821761	SSR	chr01:10982862..10982883 (+ strand)	Oryza sativa Japonica Group	CCTTCGACTCCATGAAACAAACG	TCTCTTTGCCCTAACCCTATGTCC	(CT)x11	CTCTCTCTCT CTCTCTCTCT CT	22	Os01g0299500	chr01:10980741..10983339 (- strand)	2599	Conserved hypothetical protein. (Os01t0299500-01)
10	RM10701	2821766	SSR	chr01:11028001..11028020 (+ strand)	Oryza sativa Japonica Group	GAGACACGGCACAATATACAACG	TTCTATCTCCGACCTCTTCTCAAGG	(AG)x10	TTCTATCTCCGACCTCTTCTCAAGG	20	Os01g0300600	chr01:11025448..11029186 (- strand)	3739	Similar to carbohydrate binding. (Os01t0300600-01)
11	RM10711	2821780	SSR	chr01:11162257..11162283 (+ strand)	Oryza sativa Japonica Group	GCTTCGATCGATGAGAAAGTAGAGG	GAATCTCCCATCCTTCCCTTCC	(GAG)x9	GAGGAGGAGG AGGAGGAGGA GGAGGAG	27	No gene found even in 5kbp region
12	RM10713	No sequence found for the SSR marker
13	RM10722	No sequence found for the SSR marker
14	RM10745	2821825	SSR	chr01:11715490..11715525 (+ strand)	Oryza sativa Japonica Group	TGACGAATTGACACACCGAGTACG	ACTTCACCGTCGGCAACATGG	(TATG)x9	TATGTATGTA TGTATGTATG TATGTATGTA TGTATG	36	Os01g0311800	chr01:11715268..11717784 (- strand)	2517	Similar to Pectin methylesterase 8 (Fragment). (Os01t0311800-01);Similar to Pectinesterase. (Os01t0311800-02)
15	RM10748	2821828	SSR	chr01:11775126..11775153 (+ strand)	Oryza sativa Japonica Group	CATCGGTGACCACCTTCTCC	CCTGTCATCTATCTCCCTCAAGC	(AG)x14	agagagagag agagagagag agagagag	28	No gene found even in 5kbp region
16	RM10764	2821851	SSR	chr01:12095326..12095381 (+ strand)	Oryza sativa Japonica Group	AGATGTCGCCTGATCTTGCATCG	GATCGACCAGGTTGCATTAACAGC	(AT)x26	ATATATATAT ATATATATAT ATATATATAT ATATATATAT ATATATATAT ATATAT	56	Os01g0318400	chr01:12092783..12093601 (+ strand)	819	Conserved hypothetical protein. (Os01t0318400-00)
17	RM10773	No sequence found for the SSR marker
18	RM10793	2821885	SSR	chr01:12570951..12570978 (+ strand)	Oryza sativa Japonica Group	GACTTGCCAACTCCTTCAATTCG	TCGTCGAGTAGCTTCCCTCTCTACC	(ATAG)x7	ATAGATAGAT AGATAGATAG ATAGATAG	28	Os01g0327100	chr01:12564283..12570030 (+ strand)	5748	Haem peroxidase family protein. (Os01t0327100-01);Similar to Peroxidase 8. (Os01t0327100-02)
19	RM10800	No sequence found for the SSR marker
20	RM10825	2821929	SSR	chr01:13323287..13323316 (+ strand)	Oryza sativa Japonica Group	GGACACAAGTCCATGATCCTATCC	GTTTCCTTTCCATCCTTGTTGC	(AAG)X10	AAGAAGAAGA AGAAGAAGAA GAAGAAGAAG	30	Os01g0338600	chr01:13319295..13323798 (- strand)	4504	Similar to cysteine sulfinate desulfinase/cysteine desulfurase and related enzymes. (Os01t0338600-01)
21	RM10829	No sequence found for the SSR marker
22	RM10843	No sequence found for the SSR marker
23	RM10852	2821970	SSR	chr01:13977609..13977628 (+ strand)	Oryza sativa Japonica Group	GAATTTCTAGGCCATGAGAGC	AACGGAGGGAGTATATGTTAGCC	(ATAG)x5	atagatagat agatagatag	20	Os01g0350100	chr01:13978048..13979525 (- strand)	1478	Hypothetical protein. (Os01t0350100-00)
24	RM10864	2821986	SSR	chr01:14253234..14253287 (+ strand)	Oryza sativa Japonica Group	GAGGTGAGTGAGACTTGACAGTGC	GCTCATCATCCAACCACAGTCC	(GT)x27	GTGTGTGTGT GTGTGTGTGT GTGTGTGTGT GTGTGTGTGT GTGTGTGTGT GTGT	54	Os01g0354700	chr01:14252929..14256623 (+ strand)	3695	Pre-mRNA cleavage complex II Clp1 domain containing protein. (Os01t0354700-00)
25	RM10871	2821996	SSR	chr01:14383695..14383746 (+ strand)	Oryza sativa Japonica Group	TGAGGCTGTAACGTAGACGATGAACC	AAGCCTGCTAGAGAGGCCCAACC	(TG)x26	TGTGTGTGTG TGTGTGTGTG TGTGTGTGTG TGTGTGTGTG TGTGTGTGTG TG	52	No gene found even in 5kbp region
26	RM10890	2822019	SSR	chr01:14760559..14760578 (+ strand)	Oryza sativa Japonica Group	GCTTCGGCTCTTCATTCACTGG	GCGATTATAGGAGCGCTATGTGG	(TATC)x5	TATCTATCTa tctatctatc	20	Os01g0362100	chr01:14754835..14764507 (- strand)	9673	Esterase/lipase/thioesterase domain containing protein. (Os01t0362100-01)
27	RM10927	2822059	SSR	chr01:15406561..15406580 (+ strand)	Oryza sativa Japonica Group	TGGATCCCACTAATCCAAATGC	GAAAGACTCCTTCCAATGTTAGGC	(CT)x10	CTCTCTCTCT CTCTCTCTCT	10	Os01g0373800	chr01:15403221..15403783 (- strand)	563	Non-protein coding transcript. (Os01t0373800-01)

## Sheet: KMR3 and IL50-13 BLAST results
Results obtained by performing BLAST of the genes against the scaffolds of KMR3 and IL50-13 and the homology obtained between the scaffolds of the two genomes based on their pairwise alignment
Note:
Genes having differences in their sequences as observed by their pairwise alignment were highlighted in yellow color
Sequences were not available for some markers, which were highlighted in cyan;
Primers which did not have any information in RAPDB were highlighted in pink color;
S. No	Marker_name	Gene Id (RAPDB)	Gene transcript Id	Genome	Scaffolds	Scaffold start	Scaffold end	Identity
1	RM140 (RM10780)	Os01g0322700	Os01t0322700-01	KMR3	scaffold1946_size26239	8059	9029	100% identity with no difference between KMR3 and IL50-13 scaffolds
				IL50-13	scaffold1856_size27051	8614	7644
2	RM493 (RM10777)	Os01g0321900	Os01t0321900-00	KMR3	scaffold5345_size23085	18699	19215	100% identity with no difference between KMR3 and IL50-13 scaffolds
				IL50-13	scaffold16722_size5479	1547	2063
3	RM562 (RM10886)	Os01g0360200	Os01t0360200-01	KMR3	scaffold5788_size14851	7594	14022	100% identity with no difference between KMR3 and IL50-13 scaffolds
				IL50-13	scaffold1171_size24518	9719	3564
4	RM1287 (RM10682)	No gene found even in 5kbp region
5	RM3412 (RM10740)	Os01g0309100	Os01t0309100-01	KMR3	scaffold2457_size23743	13370	12509	100% identity with no difference between KMR3 and IL50-13 scaffolds
				IL50-13	scaffold4482_size16179	13211	12350
6	RM8094	No sequence found for the SSR marker
7	RM10655 (RM10655)	Os01g0288200	Os01t0288200-01	KMR3	scaffold999_size33434	22406	23048	100% identity with no difference between KMR3 and IL50-13 scaffolds
				IL50-13	scaffold6031_size16063	4369	5011
8	RM10694	Os01g0299300	Os01t0299300-00	KMR3	scaffold3241_size20690	103623	6343	100% identity with no difference between KMR3 and IL50-13 scaffolds
				IL50-13	scaffold5024_size18019	9932	14029
9	RM10696	Os01g0299500	Os01t0299500-01	KMR3	scaffold3241_size20690	18979	16858	100% identity with no difference between KMR3 and IL50-13 scaffolds
				IL50-13	scaffold5024_size18019	1315	3868
10	RM10701	Os01g0300600	Os01t0300600-01	KMR3	scaffold683_size37411	5161	1424	100% identity with no difference between KMR3 and IL50-13 scaffolds
				IL50-13	scaffold1283_size23755	18599	22336
11	RM10711	No gene found even in 5kbp region
12	RM10713	No sequence found for the SSR marker
13	RM10722	No sequence found for the SSR marker
14	RM10745	Os01g0311800	Os01t0311800-01	KMR3	scaffold7531_size12249	6339	8890	100% identity with no difference between KMR3 and IL50-13 scaffolds
				IL50-13	scaffold9399_size9216	3398	5931
15	RM10748	No gene found even in 5kbp region
16	RM10764	Os01g0318400	Os01t0318400-00	KMR3	scaffold32661_size1160	1160	393	100% identity with no difference between KMR3 and IL50-13 scaffolds
				IL50-13	scaffold38352_size1241	1	679
17	RM10773	No sequence found for the SSR marker
18	RM10793	Os01g0327100	Os01t0327100-01	KMR3	scaffold11745_size8413	5252	7835	100% identity with no difference between KMR3 and IL50-13 scaffolds
				IL50-13	scaffold20583_size7978	2998	7660
19	RM10800	No sequence found for the SSR marker
20	RM10825	Os01g0338600	Os01t0338600-01	KMR3	scaffold7_size85800	2741	7244	100% identity with no difference between KMR3 and IL50-13 scaffolds
				IL50-13	scaffold40_size49928	32046	27543
21	RM10829	No sequence found for the SSR marker
22	RM10843	No sequence found for the SSR marker
23	RM10852	Os01g0350100	Os01t0350100-00	KMR3	scaffold3772_size19065	16862	18374	Differences reported in terms of SNPs
				IL50-13	scaffold17939_size5057	1201	1
24	RM10864	Os01g0354700	Os01t0354700-00	KMR3	scaffold1540_size28480	23253	26634	100% identity with no difference between KMR3 and IL50-13 scaffolds
				IL50-13	scaffold3217_size16711	5180	1799
25	RM10871	No gene found even in 5kbp region
26	RM10890	Os01g0362100	Os01t0362100-01	KMR3	scaffold3551_size19713	1	9480	Differences reported in terms of SNPs and InDels or could be a sequencing error
				IL50-13	scaffold614_size31188	31188	21792
27	RM10927	Os01g0373800	Os01t0373800-01	KMR3	scaffold2544_size23374	22285	22849	100% identity with no difference between KMR3 and IL50-13 scaffolds
				IL50-13	scaffold3495_size16145	15262	15826
