# Supplementary material for: Whole-Genome Sequencing of KMR3 and Oryza rufipogon-Derived Introgression Line IL50-13 (Chinsurah Nona 2/Gosaba 6) Identifies Candidate Genes for High Yield and Salinity Tolerance in Rice
Source: Front Plant Sci. 2022 May 30;13:810373. doi: 10.3389/fpls.2022.810373 (PMC9197125; doi:10.3389/fpls.2022.810373)
Supplement: Supplementary file 1 [file Data_Sheet_1.zip › Supplementary File 7.xlsx]

## Sheet: RAPDB information about markers
Supplementary file 7: Dataset (iii): List of reported grain yield (GY) QTL and its associated genes under saline conditions as obtained from GWA mapping studies and the required information about these markers and genes as obtained from RAP-DB
Note:
Markers which did not have any information in RAPDB were highlighted in pink color;
S. No	Marker_name	QTL Trait	Fragment (Mb)	SNP No.	Species	Gene Id (MSU)	Gene Id (RAPDB)	Coordinates (stand)	Gene Length (bp)	Gene description
1	qGY2.1 (RM555-RM324)	GY	7.1	10	Oryza sativa Indica Group	LOC_Os02g09340	Os02g0186400	chr02:4803290..4806457 (- strand)	3168	Spectrin repeat containing protein. (Os02t0186400-01)
2						LOC_Os02g09420	Os02g0187100	chr02:4831212..4833985 (+ strand)	2774	Similar to cyclase. (Os02t0187100-00)
3						LOC_Os02g10090	Os02g0194300	chr02:5254204..5257596 (- strand)	3393	Nse4 domain containing protein. (Os02t0194300-01)
4						LOC_Os02g10100	Os02g0194400	chr02:5259822..5266512 (- strand)	6691	Similar to Receptor-like kinase (Fragment). (Os02t0194400-01);Leucine-rich repeat receptor-like kinase, Target gene of microRNA390, Cadmium stress response (Os02t0194400-02)
5						LOC_Os02g10200	Os02g0195600	chr02:5345711..5347486 (- strand)	1776	A20/AN1-type zinc finger protein, Regulation of plant growth and abiotic stress response, Modulation of gibberellins (GA) and abscisic acid (ABA) biosynthesis (Os02t0195600-01);Zinc finger, AN1-type domain containing protein. (Os02t0195600-02)
6						LOC_Os02g10230	Os02g0196000	chr02:5357310..5361623 (+ strand)	4314	Zinc/iron permease family protein. (Os02t0196000-01)
7						LOC_Os02g19220	Os02g0294700	chr02:11209135..11211943 (- strand)	2809	Topoisomerase II-associated protein PAT1 domain containing protein. (Os02t0294700-01)
8	qGY6 (RM586-RM253)	GY	4	1	Oryza sativa Indica Group	LOC_Os06g04190	Os06g0132600	chr06:1754352..1760884 (- strand)	6533	Repair protein Rad1/Rec1 domain containing protein. (Os06t0132600-01);Component of the 9-1-1 complex, Promotion of accurate meiotic double-strand break (DSB) repair (Os06t0132600-02)
9	qGY11 (RM457-RM254)	GY	4.7	2	Oryza sativa Indica Group	LOC_Os11g39330	Os11g0606800	chr11:23415625..23418653 (- strand)	3029	Similar to NB-ARC domain containing protein. (Os11t0606800-00)
10						LOC_Os11g40420	Os11g0618800	chr11:24096264..24097002 (- strand)	739	Hypothetical conserved gene. (Os11t0618800-00)
11							Os11g0618850	chr11:24097325..24100566 (- strand)	3242	Hypothetical conserved gene. (Os11t0618850-00)
12	qGY12.1 (RM519-RM1103)	GY	3.7	33	Oryza sativa Indica Group	LOC_Os12g35770	Os12g0542500	chr12:21780275..21780619 (+ strand)	345	-
13						LOC_Os12g35820	None
14						LOC_Os12g35850	None
15						LOC_Os12g35920	None
16						LOC_Os12g36630	Os12g0552400	chr12:22427863..22429178 (- strand)	1316	Rossmann-like alpha/beta/alpha sandwich fold domain containing protein. (Os12t0552400-01)
17						LOC_Os12g38051	Os12g0568200	chr12:23383189..23384177 (- strand)	989	Metallothionein-like protein type 1. (Os12t0568200-01)
18							Os12g0568500	chr12:23390501..23391407 (- strand)	907	Metallothionein-like protein type 1. (Os12t0568500-01)
19						LOC_Os12g37920	Os12g0566800	chr12:23302307..23306305 (- strand)	3999	Ion channel regulatory protein, UNC-93 domain containing protein. (Os12t0566800-01)
20						LOC_Os12g36690	Os12g0552900	chr12:22477070..22481284 (- strand)	4215	NB-ARC domain containing protein. (Os12t0552900-01)
21						LOC_Os12g37720	Os12g0564600	chr12:23157164..23164663 (- strand)	7500	Zinc finger, CCHC-type domain containing protein. (Os12t0564600-01);Similar to BRI1-KD interacting protein 117 (Fragment). (Os12t0564600-02)
22						LOC_Os12g37740	Os12g0564800	chr12:23167167..23171951 (- strand)	4785	NB-ARC domain containing protein. (Os12t0564800-01)
23						LOC_Os12g37760	Os12g0565100	chr12:23182563..23188498 (+ strand)	5936	NB-ARC domain containing protein. (Os12t0565100-01);NB-ARC domain containing protein. (Os12t0565100-02)
24						LOC_Os12g37770	Os12g0565200	chr12:23195145..23195981 (+ strand)	837	Conserved hypothetical protein. (Os12t0565200-00)
25						LOC_Os12g37860	Os12g0566200	chr12:23271514..23272915 (+ strand)	1402	Conserved hypothetical protein. (Os12t0566200-01)
26						LOC_Os12g37870	Os12g0566300	chr12:23275214..23279087 (+ strand)	3874	Subunit A of the heteromeric ATP-citrate lyase, Negative regulation of cell death, Disease resistance (Os12t0566300-01)
27						LOC_Os12g37890	Os12g0566500	chr12:23290875..23292674 (+ strand)	1800	Conserved hypothetical protein. (Os12t0566500-01)

## Sheet: KMR3 and IL50-13 BLAST results
Results obtained by performing BLAST of the genes against the scaffolds of KMR3 and IL50-13 and the homology obtained between the scaffolds of the two genomes based on their pairwise alignment
Note:
Markers which did not have any information in RAPDB were highlighted in pink color;
Genes having differences in their sequences as observed by their pairwise alignment were highlighted in yellow color
S. No	Marker_name	Gene Id (MSU)	Gene Id (RAPDB)	Gene transcript Id	Genome	Scaffolds	Scaffold start	Scaffold end	Identity
1	qGY2.1 (RM555-RM324)	LOC_Os02g09340	Os02g0186400	Os02t0186400-01	KMR3	scaffold8821_size10715	1759	4467	100% identity
					IL50-13	scaffold12658_size7248	5275	2567
2		LOC_Os02g09420	Os02g0187100	Os02t0187100-00	KMR3	scaffold2120_size25329	23714	21369	Differences observed in terms of SNPs and InDels
					IL50-13	scaffold9146_size9396	1	2189
3		LOC_Os02g10090	Os02g0194300	Os02t0194300-01	KMR3	scaffold352_size46890	17791	14403	100% identity
					IL50-13	scaffold1949_size20635	2669	6057
4		LOC_Os02g10100	Os02g0194400	Os02t0194400-01	KMR3	scaffold352_size46890	21534	20015	Differences observed in terms of SNPs
					IL50-13	scaffold3697_size15736	732	1
5		LOC_Os02g10200	Os02g0195600	Os02t0195600-01	KMR3	scaffold2807_size23426	7240	8945	100% identity
					IL50-13	scaffold4696_size13980	6983	8692
6		LOC_Os02g10230	Os02g0196000	Os02t0196000-01	KMR3	scaffold8478_size11093	1226	5539	100% identity
					IL50-13	scaffold7174_size11101	1189	5502
7		LOC_Os02g19220	Os02g0294700	Os02t0294700-01	KMR3	scaffold5942_size16163	15177	13982	Differences observed in terms of SNPs
					IL50-13	scaffold18635_size6028	1490	1
8		LOC_Os06g04190	Os06g0132600	Os06t0132600-01	KMR3	scaffold380_size43972	604	7145	100% identity
					IL50-13	scaffold2300_size19350	18551	12010
9		LOC_Os11g39330	Os11g0606800	Os11t0606800-00	KMR3	scaffold10730_size8945	3006	74	Differences observed in terms of SNPs
					IL50-13	scaffold9753_size8969	5968	8900
10		LOC_Os11g40420	Os11g0618800	Os11t0618800-00	KMR3	scaffold7554_size12651	8041	8784	Differences observed in terms of SNPs
					IL50-13	scaffold6281_size12010	8067	8810
11			Os11g0618850	Os11t0618850-00	KMR3	scaffold7554_size12651	4477	7718	100% identity
					IL50-13	scaffold6281_size12010	4503	7744
12	qGY12.1 (RM519-RM1103)	LOC_Os12g35770	Os12g0542500	Os12t0542500-00	KMR3	scaffold9849_size9704	1460	1831	100% identity
					IL50-13	scaffold11774_size7729	1348	1719
13		LOC_Os12g35820	None
14		LOC_Os12g35850	None
15		LOC_Os12g35920	None
16		LOC_Os12g36630	Os12g0552400	Os12t0552400-01	KMR3	scaffold2504_size23513	2638	3432	100% identity
					IL50-13	scaffold4719_size13954	2786	4041
17		LOC_Os12g38051	Os12g0568200	Os12t0568200-01	KMR3	scaffold9150_size10362	5638	4645	Differences observed in terms of SNPs and InDels
					IL50-13	scaffold5817_size25645	21440	20719
18			Os12g0568500	Os12t0568500-01	KMR3	scaffold17023_size5009	1989	1083	Differences observed in terms of SNPs
					IL50-13	scaffold7974_size11596	2816	2098
19		LOC_Os12g37920	Os12g0566800	Os12t0566800-01	KMR3	scaffold1265_size30591	1	3793	Differences observed in terms of SNPs
					IL50-13	scaffold1813_size21172	983	3514
20		LOC_Os12g36690	Os12g0552900	Os12t0552900-01	KMR3	scaffold12776_size7427	2791	1316	100% identity
					IL50-13	scaffold12966_size7099	4693	6224
21		LOC_Os12g37720	Os12g0564600	Os12t0564600-01	KMR3	scaffold7097_size12823	2728	7303	100% identity
					IL50-13	scaffold4861_size15212	15207	7759
22		LOC_Os12g37740	Os12g0564800	Os12t0564800-01	KMR3	scaffold13692_size6827	828	5306	Differences observed in terms of SNPs
					IL50-13	scaffold14438_size6409	622	5100
23		LOC_Os12g37760	Os12g0565100	Os12t0565100-01	KMR3	scaffold11110_size8654	5641	96	Differences observed in terms of SNPs and InDels
					IL50-13	scaffold3332_size16464	10570	15611
24		LOC_Os12g37770	Os12g0565200	Os12t0565200-00	KMR3	scaffold7891_size11776	5278	6114	100% identity
					IL50-13	scaffold2219_size19617	11943	11107
25		LOC_Os12g37860	Os12g0566200	Os12t0566200-01	KMR3	scaffold8933_size10594	7364	8765	Differences observed in terms of SNPs
					IL50-13	scaffold127_size41917	2409	1008
26		LOC_Os12g37870	Os12g0566300	Os12t0566300-01	KMR3	scaffold1265_size30591	30591	27111	Differences observed in terms of SNPs
					IL50-13	scaffold20267_size4340	2	3478
27		LOC_Os12g37890	Os12g0566500	Os12t0566500-01	KMR3	scaffold1265_size30591	15247	13448	Differences observed in terms of SNPs and InDels
					IL50-13	scaffold1813_size21172	14415	12615
