# Supplementary material for: Whole-Genome Sequencing of KMR3 and Oryza rufipogon-Derived Introgression Line IL50-13 (Chinsurah Nona 2/Gosaba 6) Identifies Candidate Genes for High Yield and Salinity Tolerance in Rice
Source: Front Plant Sci. 2022 May 30;13:810373. doi: 10.3389/fpls.2022.810373 (PMC9197125; doi:10.3389/fpls.2022.810373)
Supplement: Supplementary file 1 [file Data_Sheet_1.zip › Supplementary File 9.xlsx]

## Sheet: RAPDB information about markers
Supplementary file 9: Dataset (iv): List of reported QTLs and candidate genes involved in salt tolerance as obtained from GWA mapping studies and the required information about these markers and genes as obtained from RAP-DB
S. No	QTL Trait	SNP No.	Species	Gene Id (MSU)	Gene Id (RAPDB)	Coordinates (stand)	Gene Length (bp)	Gene description
1	GY	1	Oryza sativa Indica Group	LOC_Os02g49700	Os02g0729700	chr02:30381303..30383486 (+ strand)	2184	Similar to HAHB-7 (Fragment). (Os02t0729700-01);Similar to HAHB-7 (Fragment). (Os02t0729700-02)
2	GY	6	Oryza sativa Indica Group	LOC_Os03g07480	Os03g0170900	chr03:3797698..3804132 (- strand)	6435	Sucrose transporter, Required for apoplastic phloem sucrose loading, Essential for normal pollen germination (Os03t0170900-01);Similar to Sucrose transporter. (Os03t0170900-02)
3	SSR	7	Oryza sativa Indica Group	LOC_Os03g28300	Os03g0401100	chr03:16282782..16290478 (+ strand)	7697	Similar to Protein kinase domain containing protein, expressed. (Os03t0401100-01)
4	PN	7	Oryza sativa Indica Group	LOC_Os04g52140	Os04g0610900	chr04:30974167..30979824 (+ strand)	5658	Similar to EDR1. (Os04t0610900-01)

## Sheet: KMR3 and IL50-13 BLAST results
Results obtained by performing BLAST of the genes against the scaffolds of KMR3 and IL50-13 and the homology obtained between the scaffolds of the two genomes based on their pairwise alignment
Note:
Genes having differences in their sequences as observed by their pairwise alignment were highlighted in yellow color
S. No	Gene Id (MSU)	Gene Id (RAPDB)	Gene transcript Id	Genome	Scaffolds	Scaffold start	Scaffold end	Identity
1	LOC_Os02g49700	Os02g0729700	Os02t0729700-01	KMR3	scaffold5361_size15624	8257	10343	Differences observed in terms of SNPs
				IL50-13	scaffold3294_size16525	9184	11231
2	LOC_Os03g07480	Os03g0170900	Os03t0170900-01	KMR3	scaffold4368_size17628	2784	9103	100% identity
				IL50-13	scaffold6647_size11607	2771	9090
3	LOC_Os03g28300	Os03g0401100	Os03t0401100-01	KMR3	scaffold1911_size26437	20257	26437	100% identity
				IL50-13	scaffold5706_size12659	6164	1
4	LOC_Os04g52140	Os04g0610900	Os04t0610900-01	KMR3	scaffold759_size36326	22372	16715	Differences observed in terms of SNPs
				IL50-13	scaffold1322_size23481	11334	5631
